# Supplementary material for: High Mitochondrial Protein Expression as a Potential Predictor of Relapse Risk in Acute Myeloid Leukemia Patients with the Monocytic FAB Subtypes M4 and M5
Source: Cancers (Basel). 2023 Dec 19;16(1):8. doi: 10.3390/cancers16010008 (PMC10778527; doi:10.3390/cancers16010008)
Supplement: Supplementary file 1 [file cancers-16-00008-s001.zip]

Archive with 7 entries (7 files):
- Cancers-AML-differentiation-Supplementary information_revised.pdf
- Supplementary file S1_Proteomics data REL_M1_M2_ and REL_M4_M5 subgroups.xlsx
- Supplementary file S2_Phosphoproteomics data REL_M1_M2_ and REL_M4_M5 subgroups.xlsx
- Supplementary file S3_Number of regulated phosphosites and proteins in the different comparison studies.xlsx
- Supplementary file S4_Proteomics data REL_F_M4_M5_ and REL_M4_M5 subgroups.xlsx
- Supplementary file S5_Phosphoproteomics data REL_F_M4_M5_ and REL_M4_M5 subgroups.xlsx
- Supplementary file S6_Quantitative values BID.xlsx
