# Supplementary material for: High Mitochondrial Protein Expression as a Potential Predictor of Relapse Risk in Acute Myeloid Leukemia Patients with the Monocytic FAB Subtypes M4 and M5
Source: Cancers (Basel). 2023 Dec 19;16(1):8. doi: 10.3390/cancers16010008 (PMC10778527; doi:10.3390/cancers16010008)
Supplement: Supplementary file 1 [file cancers-16-00008-s001.zip › Supplementary file S4_Proteomics data REL_F_M4_M5_ and REL_M4_M5 subgroups.xlsx]

## Sheet: Details
Details:
Datasheet "Protein expression" contains MS proteomic data from each patients (row 1 and 2 of datasheet "Protein expression") and AML disease subgroups: 12 REL_M4/5_all, 7 REL_M4/5_CN, 5 REL_M4/5_mut, 14 REL_F_M4/5_all, 9 REL_F_M4/5_CN and 8 REL_F_M4/5_mut. CN refers to normal cytogenetics and mut to NPM1 Ins mutation It shows proteomics data after selecting at least 3 quantified proteins (valid v…
Patient number with no sufix, with sufix _1 and sufix_2 indicates a patient that is found in the non-stratified subgroups, in the CN-stratified subgroups and in the mut-stratified subgroups, respectively
Datasheet "Significant proteins (HSD)" contains significantly different protein pairs after applying post hoc Turkey’s Honest Significance Difference (HSD) test with FDR < 0.05 on the significant findings of the ANOVA multiple sample test
REL_F refers to relapse free
All patients have an M4/M5 FAB classification

## Sheet: Protein expression
P10	P11	P13	P14	P17	P18	P2	P22	P23	P24	P29	P31	P34	P36	P37	P42	P43	P44	P45	P46	P47	P49	P50	P51	P52	P53	P10_1	P13_1	P14_1	P18_1	P2_1	P22_1	P23_1	P24_1	P29_1	P34_1	P45_1	P46_1	P47_1	P49_1	P50_1	P53_1	P13_2	P14_2	P18_2	P2_2	P23_2	P24_2	P34_2	P44_2
REL_F_all	RELAPSE_all	REL_F_all	REL_F_all	RELAPSE_all	RELAPSE_all	RELAPSE_all	RELAPSE_all	RELAPSE_all	REL_F_all	REL_F_all	REL_F_all	RELAPSE_all	REL_F_all	RELAPSE_all	REL_F_all	REL_F_all	REL_F_all	RELAPSE_all	REL_F_all	REL_F_all	REL_F_all	RELAPSE_all	RELAPSE_all	RELAPSE_all	REL_F_all	REL_F_CN	REL_F_CN	REL_F_CN	RELAPSE_CN	RELAPSE_CN	RELAPSE_CN	RELAPSE_CN	REL_F_CN	REL_F_CN	RELAPSE_CN	RELAPSE_CN	REL_F_CN	REL_F_CN	REL_F_CN	RELAPSE_CN	REL_F_CN	REL_F_mut	REL_F_mut	RELAPSE_mut	RELAPSE_mut	RELAPSE_mut	REL_F_mut	RELAPSE_mut	REL_F_mut
0.248949	0.891306	0.259021	-0.0871822	0.139536	-1.02468	-1.13429	0.769189	-0.427258	0.374336	0.227305	0.592892	0.64545	0.800982	0.612173	-0.0568857	-0.378449	0.544699	-0.730918	0.568106	0.579741	0.34771	-0.328768	-0.214207	0.395103	0.1263	0.272883	0.283924	-0.0878722	-1.03279	-1.14326	0.843139	-0.43064	0.410324	0.249158	0.707503	-0.736702	0.622724	0.635478	0.381139	-0.33137	0.138443	0.289544	-0.0900114	-1.05793	-1.1711	-0.441124	0.418446	0.721508	0.608885
0.310774	0.320257	0.533981	0.266351	0.747327	0.493726	0.683537	-0.672542	1.08226	0.0874346	0.796448	0.686731	-0.499314	-0.171846	0.64087	0.938517	-0.118835	0.235088	0.588682	0.0541751	0.0239857	0.232873	0.84776	0.903469	-0.0481198	0.947175	0.340651	0.585318	0.291958	0.541193	0.749252	-0.677865	1.1863	0.0958406	0.873019	-0.503266	0.645279	0.0593835	0.0262917	0.255262	0.929263	1.03824	0.596903	0.297737	0.551905	0.764083	1.20979	0.0977376	-0.515518	0.262791
0.601747	0.179014	0.934725	-0.1161	-0.161124	0.515396	NaN	-0.26471	NaN	0.156784	0.520629	-0.154074	-0.199911	0.0644415	-0.27173	0.789614	0.892247	NaN	0.357562	0.0108441	NaN	-0.0782685	0.530922	0.56724	NaN	-0.228777	0.659599	1.02459	-0.117019	0.564946	NaN	-0.266804	NaN	0.171858	0.570682	-0.201493	0.391938	0.0118867	NaN	-0.0788879	0.581965	-0.230588	1.04487	-0.119868	0.576128	NaN	NaN	0.175259	-0.206398	NaN
-0.158148	-0.221854	0.0590137	0.290367	0.158708	0.577377	0.485458	-0.144443	0.440896	0.15475	0.582447	0.450209	-0.115953	-0.557421	-0.217045	0.459527	0.297419	-0.0931451	0.200835	-0.129664	-0.185348	0.160739	0.381847	0.400715	0.194	-0.0145955	-0.159399	0.0646873	0.318283	0.632886	0.53213	-0.145586	0.483284	0.169627	0.638444	-0.11687	0.220143	-0.130691	-0.186815	0.176193	0.418558	-0.014711	0.0659677	0.324583	0.645413	0.542663	0.49285	0.172985	-0.119715	-0.0961678
0.625295	0.430681	0.799949	0.314732	0.633264	1.17374	0.89986	0.100389	1.02634	0.34666	0.746809	-0.115898	0.52755	0.524065	0.516838	1.0996	0.883471	0.183347	0.900586	0.25026	0.226757	0.210492	0.886575	1.12091	0.344419	0.728889	0.685411	0.876856	0.34499	1.28658	0.986372	0.110041	1.12502	0.379988	0.818607	0.578268	0.987168	0.27432	0.248558	0.230729	0.97181	0.798964	0.894213	0.351819	1.31204	1.0059	1.14728	0.387509	0.589715	0.204952
-1.12436	0.216759	-0.917815	0.546771	0.743545	-0.537859	-0.597082	-0.43184	-0.778597	0.652411	-0.462906	-1.26389	-0.133883	-1.06375	-0.371256	-0.432664	-0.293962	0.268349	0.217378	0.271329	0.512517	0.417447	-0.321908	0.112089	0.354037	0.637215	-1.13326	-0.925078	0.599338	-0.542116	-0.601807	-0.435257	-0.784759	0.715134	-0.466569	-0.134943	0.238277	0.297415	0.561791	0.457581	-0.324456	0.698477	-0.947599	0.611201	-0.555314	-0.616458	-0.803864	0.729289	-0.138228	0.29997
-0.622465	0.381593	-0.0341039	0.616746	1.03172	1.21562	0.947986	0.200472	0.7823	-0.567861	0.912927	-1.56971	0.172352	-1.10299	0.30784	0.135313	-1.16259	-0.486426	0.780137	0.0453264	0.244657	-0.578653	0.374634	0.904287	0.229865	0.328629	-0.627392	-0.0343738	0.67604	1.33249	1.03912	0.219746	0.857511	-0.572355	1.0007	0.188922	0.855139	0.0496841	0.268179	-0.583233	0.410651	0.360224	-0.0352106	0.689421	1.35887	1.05969	0.874484	-0.586289	0.192661	-0.502211
-0.711191	-0.843518	-0.138545	-1.15612	-1.09055	-0.822697	-0.976085	-1.11513	-0.654297	-1.07719	-1.05284	-0.625801	-0.953201	-0.727179	-0.880316	-0.506491	-0.941756	-1.18466	-0.851273	-0.973772	-0.926871	-0.849718	-0.90422	-0.696436	-0.636809	-0.824298	-0.71682	-0.139641	-1.16527	-0.829208	-0.98381	-1.12396	-0.659475	-1.08572	-1.06117	-0.960745	-0.85801	-0.981478	-0.934206	-0.856442	-0.911375	-0.830822	-0.143041	-1.19364	-0.849395	-1.00776	-0.67553	-1.11215	-0.984134	-1.2231
-0.49497	NaN	NaN	-1.29105	0.026792	0.446285	NaN	NaN	-0.882522	-1.49833	-1.02429	NaN	NaN	-1.52585	-0.174218	0.380567	NaN	NaN	-0.30573	NaN	-1.35087	-1.44274	-0.869215	-0.288982	NaN	NaN	-0.498887	NaN	-1.30127	0.489191	NaN	NaN	-0.889506	-1.51019	-1.0324	NaN	-0.308149	NaN	-1.36156	-1.45416	-0.876093	NaN	NaN	-1.33294	0.498874	NaN	-0.911161	-1.54696	NaN	NaN
0.95252	0.382268	0.821343	1.33895	0.408272	0.381317	1.31676	0.27661	-0.245317	0.522434	0.568031	0.425957	0.807036	-0.520135	0.107464	0.0691002	-0.0676955	0.0783558	0.965155	0.682709	0.629082	0.735576	0.332898	0.1196	1.00914	0.913074	1.0441	0.900307	1.46768	0.417977	1.44335	0.303203	-0.247258	0.572661	0.622642	0.884625	1.05795	0.748344	0.689562	0.806295	0.364903	1.00086	0.918127	1.49673	0.426251	1.47192	-0.253278	0.583996	0.902135	0.087589
-0.235566	0.655295	-0.177188	0.748726	0.306464	-0.997993	-0.365586	0.586202	NaN	0.414953	0.191917	0.382053	0.362427	0.468308	0.126206	NaN	0.581885	0.0664398	0.577979	0.784539	0.490227	0.64083	0.609063	0.757151	0.810476	0.203431	-0.23743	-0.17859	0.820709	-1.00589	-0.368479	0.64256	NaN	0.454847	0.210368	0.397271	0.633545	0.859965	0.537358	0.702439	0.667619	0.222989	-0.182938	0.836954	-1.03038	-0.37745	NaN	0.46385	0.405135	0.0742689
-0.110046	-0.473494	-0.114247	-0.246816	-0.234255	0.0301751	0.142552	-0.401066	-0.298137	-0.304652	-0.347418	-0.73557	-0.37053	-0.280793	-0.429961	-0.188707	-0.0162476	-0.373555	-0.283492	-0.379442	-0.41917	-0.27505	-0.238384	-0.106387	-0.241342	-0.332108	-0.110916	-0.115152	-0.24877	0.0330761	0.156257	-0.40424	-0.300497	-0.307063	-0.350168	-0.373462	-0.285736	-0.382445	-0.422488	-0.277227	-0.24027	-0.334736	-0.117955	-0.254826	0.0337308	0.15935	-0.307812	-0.314539	-0.382554	-0.385678
-0.336696	0.690233	-0.182809	0.672522	-0.962961	-0.786586	-0.562397	1.37566	0.572602	1.88678	0.0812126	1.21005	0.97404	1.71474	0.265643	-0.681893	0.810532	1.45569	1.51981	0.753155	1.40262	1.38675	1.14748	0.450241	1.47476	1.634	-0.33936	-0.184256	0.737179	-0.792811	-0.566848	1.50792	0.627652	2.06817	0.0890204	1.06768	1.66593	0.825564	1.53747	1.52007	1.2578	1.7911	-0.188742	0.75177	-0.812112	-0.580648	0.640075	2.10911	1.08882	1.62722
NaN	-0.295989	-0.796208	-1.63075	-0.262888	-0.110382	-0.598725	-0.833669	-0.107202	NaN	NaN	1.23204	-0.36138	-0.0539477	-0.540728	-0.511779	-0.271582	-0.196573	NaN	-0.0472105	-0.259183	-0.936117	-0.494745	-1.01213	NaN	-0.596527	NaN	-0.802509	-1.64365	-0.111256	-0.603463	-0.840266	-0.108051	NaN	NaN	-0.36424	NaN	-0.0475841	-0.261234	-0.943526	-0.498661	-0.601248	-0.822046	-1.68367	-0.113964	-0.618154	-0.110681	NaN	-0.373108	-0.202952
-0.94046	-0.676213	-0.985824	-1.55776	-1.5923	-1.69181	-1.98469	-0.34295	-2.4379	-0.237017	-1.6597	-0.191479	-0.632663	-0.66182	-1.4722	-2.17602	-1.59156	-0.0775329	-1.38785	-0.0799949	-0.523484	0.0386541	-1.65653	-1.68265	-0.775624	-1.71109	-0.947902	-0.993626	-1.57009	-1.70519	-2.0004	-0.345664	-2.45719	-0.238893	-1.67283	-0.63767	-1.39883	-0.080628	-0.527627	0.0423703	-1.66964	-1.72464	-1.01782	-1.60831	-1.74671	-2.0491	-2.51701	-0.244708	-0.653194	-0.080049
-0.139442	0.150127	-0.526507	-1.50004	-0.0920497	-1.88976	-2.02328	-0.107044	-1.02559	-0.343075	-0.527143	-0.381211	-0.253734	-0.432738	-0.347919	-0.547936	-1.03145	0.102732	-1.59243	0.0119685	-0.16892	-0.551489	-1.19891	-1.2244	-0.605078	-1.04774	-0.140546	-0.530673	-1.51191	-1.90471	-2.03929	-0.107891	-1.03371	-0.34579	-0.531315	-0.255742	-1.60504	0.0131191	-0.170257	-0.555854	-1.2084	-1.05604	-0.543593	-1.54871	-1.95108	-2.08894	-1.05887	-0.354209	-0.261968	0.114838
1.09126	-0.240898	1.10216	NaN	0.640345	0.943356	0.894915	-0.0817608	0.118402	NaN	0.755404	-0.728446	-0.228375	-1.06187	-0.12117	0.674653	-0.196037	-0.473164	0.497158	NaN	0.142503	-0.0376078	0.489445	NaN	0.290597	0.337147	1.19617	1.20812	NaN	1.03405	0.980953	-0.0824079	0.129785	NaN	0.828029	-0.230183	0.544955	NaN	0.156203	-0.0379054	0.5365	0.369561	1.23203	NaN	1.05452	1.00037	0.132354	NaN	-0.235786	-0.488519
0.460632	0.601636	0.664449	0.335605	-0.122616	0.473426	0.71898	0.40968	1.02351	0.312173	0.754198	0.0690942	0.267828	0.646494	0.767098	1.04083	0.804768	0.314906	1.20101	0.24663	0.280564	0.461485	0.52366	0.778442	0.697784	0.711732	0.504918	0.728329	0.36787	0.518941	0.788103	0.449067	1.12191	0.342185	0.826706	0.293577	1.31648	0.270341	0.307537	0.505853	0.574005	0.780158	0.742745	0.375151	0.529213	0.803703	1.14411	0.348959	0.299388	0.352014
NaN	1.2661	-0.374438	1.4456	NaN	NaN	NaN	0.893693	1.19056	1.33997	0.156162	1.3572	1.40757	0.928289	1.19773	NaN	0.746069	0.221331	NaN	NaN	1.35902	1.26138	0.34754	0.575936	1.09515	0.487519	NaN	-0.377401	1.58458	NaN	NaN	0.979613	1.30502	1.4688	0.171176	1.54289	NaN	NaN	1.48968	1.38265	0.380952	0.534389	-0.386589	1.61594	NaN	NaN	1.33086	1.49787	1.57343	0.247412
NaN	-0.244818	0.334799	-0.00913217	-0.464908	-0.295144	NaN	-0.234245	1.21581	0.18574	0.644239	-0.823929	-0.480269	-0.273355	-0.55955	1.10375	NaN	-0.113888	NaN	0.0168544	-1.06509	0.0708465	-0.402971	-0.175667	NaN	0.0296258	NaN	0.366986	-0.00920444	-0.29748	NaN	-0.236099	1.3327	0.203597	0.706176	-0.48407	NaN	0.0184748	-1.07351	0.0776577	-0.40616	0.032474	0.37425	-0.00942852	-0.304722	NaN	1.35908	0.207627	-0.495855	-0.117583
-0.496227	-0.456835	-0.586681	0.123634	-0.514361	-0.0292786	0.129961	-0.385307	-0.242463	-0.723712	0.149643	-0.655937	-0.485317	-0.371256	0.0360799	0.250968	0.460868	-0.323402	0.304995	-0.411192	-1.10325	-0.120133	-0.231473	-0.46414	0.4443	-0.389602	-0.500154	-0.591324	0.13552	-0.0295103	0.142455	-0.388356	-0.244382	-0.729439	0.16403	-0.489158	0.334318	-0.414446	-1.11198	-0.121084	-0.233305	-0.392685	-0.60572	0.138202	-0.0302287	0.145275	-0.250332	-0.747197	-0.501066	-0.333897
-0.0620083	-0.0813348	-0.769401	0.921075	-0.821617	0.149674	0.253521	0.29768	-0.159584	0.518806	0.692156	0.241371	-0.0472125	0.0781152	-0.263906	-0.242808	0.26575	0.393345	0.547301	0.496191	0.254427	0.919435	0.46675	-0.0310251	-0.0116593	-0.0556302	-0.062499	-0.77549	1.00963	0.164064	0.277894	0.326299	-0.160847	0.568684	0.7587	-0.0475861	0.599918	0.543895	0.278888	1.00783	0.511623	-0.0560705	-0.794369	1.02961	0.167312	0.283395	-0.164762	0.57994	-0.0487446	0.439696
0.410418	-1.36417	NaN	-0.450974	-0.103868	0.480858	0.52629	NaN	-0.19725	-1.30841	-1.18303	NaN	NaN	NaN	-1.19299	-0.057539	-1.04116	NaN	NaN	-0.813886	-0.636112	-0.804125	-0.0335346	-0.241724	-0.257501	-0.369065	0.449875	NaN	-0.454543	0.527088	0.576888	NaN	-0.198811	-1.31877	-1.19239	NaN	NaN	-0.820327	-0.641147	-0.810489	-0.0338	-0.371986	NaN	-0.465609	0.537521	0.588307	-0.203651	-1.35087	NaN	NaN
0.433378	0.638101	0.869068	1.13785	0.342215	0.734473	1.02715	0.535992	0.0543032	1.13158	0.718294	0.434262	0.871082	1.15323	0.813596	-0.373157	1.43678	0.758029	0.624796	0.660706	0.666074	0.916365	1.15212	1.12041	0.584282	1.18277	0.475043	0.95262	1.24725	0.805085	1.1259	0.587522	0.0595239	1.24037	0.787351	0.954828	0.684864	0.724226	0.730111	1.00446	1.26288	1.29649	0.971477	1.27193	0.821021	1.14819	0.0607021	1.26493	0.973728	0.847353
-0.498531	-0.23902	-1.1939	-1.25565	-1.02654	-1.11418	-1.28726	-0.427853	-1.14897	-0.8318	-1.19315	-0.303556	-0.791222	-0.447722	-0.697327	-0.958298	-1.07877	-0.861994	-0.786869	-0.63373	-0.712407	-1.09513	-1.17307	-1.36779	-0.622106	-0.951228	-0.502476	-1.20335	-1.26559	-1.123	-1.29744	-0.431239	-1.15806	-0.838383	-1.2026	-0.797484	-0.793096	-0.638745	-0.718045	-1.1038	-1.18236	-0.958755	-1.23264	-1.2964	-1.15034	-1.32903	-1.18625	-0.858793	-0.816899	-0.889967
0.947978	0.458175	1.09549	0.784898	0.846905	1.51267	1.15034	0.246294	0.725132	0.674433	1.22401	1.01757	0.942884	0.745683	0.865269	1.29286	1.25145	0.396334	1.12496	0.439661	0.593882	0.533108	1.32287	0.806615	0.72169	0.963919	1.03912	1.20081	0.860358	1.65809	1.26093	0.269973	0.794846	0.739273	1.34169	1.03353	1.23312	0.48193	0.650978	0.584361	1.45005	1.05659	1.22458	0.877388	1.69092	1.28589	0.810579	0.753906	1.05399	0.443037
1.33027	NaN	2.9037	0.371789	0.935872	-0.229666	0.381516	0.690434	NaN	1.04002	2.71183	-0.366355	0.947697	1.07126	0.33353	1.15719	0.657826	0.268639	0.0928776	0.970221	0.847861	NaN	0.926574	-0.0783677	0.708277	0.959331	1.45816	3.18286	0.407533	-0.231484	0.418195	0.756813	NaN	1.14	2.97254	1.03881	0.101807	1.0635	0.929374	NaN	1.01566	1.05156	3.24586	0.415599	-0.237119	0.426473	NaN	1.16257	1.05937	0.300295
-1.16257	-1.39653	-0.724912	-0.663902	-0.60252	-0.252842	-0.329703	-0.913085	-0.163046	-0.445948	-0.804684	-0.89631	-1.13806	-0.606602	-0.688536	-0.341563	-0.316757	-0.527398	0.58765	-1.28128	-0.831198	-0.573659	-0.364021	-0.380935	-0.393017	-0.691305	-1.17177	-0.730649	-0.669156	-0.254843	-0.332313	-0.920311	-0.164337	-0.449477	-0.811052	-1.14707	0.644147	-1.29142	-0.837776	-0.578198	-0.366901	-0.696776	-0.748437	-0.685446	-0.261047	-0.340403	-0.168337	-0.460419	-1.17499	-0.544513
0.117793	-0.058415	-0.142008	-0.207134	1.51477	0.216714	0.115224	0.210035	-0.00541597	-0.547285	0.542703	-0.209845	-0.146781	-0.0900259	0.103748	0.48632	-0.183064	-0.185046	-0.145092	0.0146341	0.108637	-0.319735	-0.100666	0.108404	-0.37656	-0.0261194	0.129117	-0.143132	-0.208774	0.237549	0.126301	0.230228	-0.00545883	-0.551616	0.594879	-0.147943	-0.14624	0.0160411	0.119082	-0.322266	-0.101463	-0.0263261	-0.146617	-0.213856	0.242251	0.128801	-0.00559173	-0.565046	-0.151545	-0.191051
-0.075874	-0.741741	-0.642963	-0.572604	-1.27873	-0.311568	-0.232355	-0.581026	-0.259223	-0.671152	-0.323551	-0.348821	-0.863013	-0.276851	-0.892844	-0.31275	-0.167105	-0.734991	-0.318977	-0.419473	-0.779495	-0.693001	-0.456986	-0.420842	-0.466663	-0.292028	-0.0764744	-0.648051	-0.577135	-0.314034	-0.234194	-0.585625	-0.261274	-0.676463	-0.326112	-0.869843	-0.321502	-0.422792	-0.785664	-0.698485	-0.460603	-0.294339	-0.663828	-0.591185	-0.321679	-0.239896	-0.267635	-0.692932	-0.891019	-0.758843
1.06261	0.291756	-0.690592	0.51627	3.72176	-0.0383792	-0.230858	0.899534	1.25395	-0.129734	-0.241666	-0.494216	1.13617	-0.374264	0.422684	0.655664	-1.15944	0.470982	-0.693826	1.55594	2.03863	-0.641221	-0.516379	-0.0982209	-1.39767	1.06639	1.16477	-0.696058	0.565904	-0.0386829	-0.232685	0.986015	1.3745	-0.130761	-0.243578	1.24541	-0.699317	1.70553	2.23463	-0.646296	-0.520466	1.16892	-0.713003	0.577106	-0.0396246	-0.23835	1.40171	-0.133944	1.27006	0.526481
-1.23226	-1.58932	-2.18401	-2.87755	-1.37847	-1.81823	-2.19592	-0.944915	-1.45988	-2.15326	-2.40721	-1.38234	-1.27097	-2.20874	-1.84286	-1.73416	-2.34916	-1.04029	-1.92423	-1.00566	-1.66766	-1.73159	-2.445	-2.1959	-1.63212	-2.7121	-1.24201	-2.20129	-2.90032	-1.83261	-2.2133	-0.952393	-1.47144	-2.1703	-2.42626	-1.28103	-1.93946	-1.01362	-1.68086	-1.74529	-2.46435	-2.73356	-2.25488	-2.97093	-1.87723	-2.26718	-1.50726	-2.22314	-1.31222	-1.07405
NaN	-1.69202	-1.78065	-0.218492	-0.082071	-1.72604	-0.806587	0.18508	-1.62806	0.187535	-3.1014	-2.03927	-0.752786	-0.0101109	-1.78185	-1.2439	-0.523956	-0.535448	NaN	-0.558295	-1.24515	0.220109	-0.564217	-1.08271	-0.694371	-2.2034	NaN	-1.79474	-0.220221	-1.7397	-0.81297	0.202874	-1.64095	0.205565	-3.12594	-0.758744	NaN	-0.562713	-1.255	0.24127	-0.568682	-2.22084	-1.83843	-0.225582	-1.78205	-0.832762	-1.6809	0.209634	-0.777216	-0.552824
-0.356068	1.52075	-0.129448	1.24323	-0.893114	-0.732757	0.00050865	1.41399	0.699017	1.42447	0.703513	1.14922	1.25228	1.66492	1.15013	0.353809	1.29943	1.46967	1.41046	1.3237	1.17085	1.29802	0.780474	0.450649	1.59706	0.96972	-0.358886	-0.130473	1.36275	-0.738556	0.000557551	1.54993	0.766221	1.56142	0.771149	1.37267	1.54607	1.45096	1.28341	1.42281	0.855509	1.06295	-0.133649	1.38973	-0.756536	0.000568587	0.781387	1.59232	1.39984	1.64285
0.226012	0.204739	-0.153776	0.414913	1.49899	0.116372	0.691943	0.768374	-0.0829033	0.761525	0.324489	-0.745231	0.446429	0.572147	-0.104176	0.355051	1.02231	0.506231	0.813281	0.608742	0.851304	0.55108	0.551914	0.442792	-0.120052	0.207213	0.247741	-0.154993	0.454803	0.12756	0.758466	0.842246	-0.0835594	0.834738	0.355686	0.489348	0.891469	0.667267	0.933149	0.604061	0.604975	0.227135	-0.158766	0.463805	0.130085	0.773479	-0.0855936	0.851261	0.499035	0.565884
NaN	-1.08989	-1.21373	-1.65664	-1.41033	-0.131101	-0.750854	-1.48731	-1.04215	-1.50746	-0.525712	-0.987375	-1.58893	-0.841994	-0.59605	-0.393468	-0.489934	NaN	-0.543466	-1.7662	-1.43826	-1.72596	-0.667543	-0.799535	-0.585242	-1.03522	NaN	-1.22333	-1.66975	-0.132139	-0.756796	-1.49908	-1.0504	-1.51939	-0.529873	-1.6015	-0.547767	-1.78018	-1.44964	-1.73962	-0.672825	-1.04341	-1.25311	-1.7104	-0.135356	-0.77522	-1.07597	-1.55638	-1.64049	NaN
-0.373823	0.33255	-0.416204	-1.14581	-0.49944	-1.08601	-1.27821	0.126358	-0.338105	-0.0655094	-0.278469	0.368857	0.080986	0.1038	-0.156438	-0.370273	-0.469518	0.0453396	-1.32343	0.122959	-0.0508415	-0.151066	-0.615047	-0.39471	-0.548764	-0.261294	-0.376781	-0.419497	-1.15488	-1.09461	-1.28833	0.138506	-0.340781	-0.0660278	-0.280673	0.088772	-1.3339	0.13478	-0.0512439	-0.152261	-0.619914	-0.263362	-0.42971	-1.18299	-1.12126	-1.31969	-0.349077	-0.0676352	0.0905292	0.0506823
0.789262	0.390684	-0.570139	-0.382932	0.288703	-0.431895	-0.415972	0.208909	-0.114638	0.208248	-0.0325955	0.157045	0.441746	-0.0104323	-0.043503	-0.264705	-0.414129	0.11445	0.537047	-0.0220871	0.278772	-0.129781	-0.506359	-0.400343	0.746939	-0.30054	0.865142	-0.574651	-0.385963	-0.435313	-0.419264	0.228993	-0.115545	0.228268	-0.0328535	0.484215	0.588678	-0.0222619	0.305574	-0.130808	-0.510367	-0.302918	-0.588641	-0.395359	-0.445911	-0.429471	-0.118358	0.232787	0.4938	0.127936
0.772964	1.05202	-0.187545	-0.607921	0.61611	-0.250087	-0.148309	0.341397	-0.357971	0.572244	1.28725	0.968364	0.353744	0.284401	1.42626	1.11846	0.537461	0.49094	-0.758368	0.0798821	0.674176	-0.442401	0.351559	0.49848	0.390572	0.262706	0.847277	-0.189029	-0.612732	-0.252066	-0.149482	0.374219	-0.360804	0.627259	1.41101	0.387753	-0.76437	0.087562	0.738991	-0.445902	0.385358	0.287963	-0.193631	-0.627649	-0.258203	-0.153122	-0.369588	0.639675	0.395428	0.548791
-0.065522	-0.388406	-0.256638	0.540327	0.271694	-0.0597263	0.463986	0.197882	-0.385802	0.164509	-0.0428055	-0.32446	-0.23832	-0.0866717	-0.297555	-0.544493	-0.0365864	0.113504	0.396454	0.233638	0.0634937	0.584821	0.210158	0.230355	-0.14954	-0.207677	-0.0660405	-0.258669	0.592275	-0.060199	0.508593	0.216907	-0.388855	0.180325	-0.0431443	-0.240206	0.434569	0.2561	0.069598	0.641046	0.230363	-0.209321	-0.264966	0.603998	-0.0616645	0.51866	-0.398321	0.183894	-0.246054	0.126879
0.744185	0.694545	0.890425	0.0651258	0.358588	-0.429332	-0.596588	0.351732	0.528339	0.291844	0.281953	0.591143	0.295012	0.287955	0.663951	0.756792	-0.210212	0.50734	-0.758096	0.405171	0.33776	0.0594517	-0.210675	0.12177	0.0781443	0.19178	0.815731	0.976031	0.071387	-0.43273	-0.60131	0.385547	0.579133	0.319901	0.30906	0.323375	-0.764096	0.444124	0.370233	0.0651674	-0.212342	0.210218	0.99535	0.0728	-0.443265	-0.615948	0.590597	0.326233	0.329776	0.567124
2.46919	0.288591	1.48336	1.37671	2.09444	0.538163	1.8001	1.13818	1.50851	0.971114	NaN	0.971021	0.526468	1.52506	0.374163	0.966268	1.52549	1.66457	2.66315	1.30608	1.36334	1.037	1.55591	0.832434	0.551143	2.06007	2.70658	1.62597	1.50906	0.589902	1.97316	1.2476	1.65354	1.06448	NaN	0.577083	2.91919	1.43165	1.49441	1.1367	1.7055	2.25813	1.65816	1.53893	0.601578	2.01222	1.68627	1.08555	0.588506	1.86072
-0.356068	0.0909418	-0.106689	0.742053	0.102635	0.0921066	0.470743	0.319202	0.465682	0.460014	-0.217266	0.396931	0.35653	0.465786	-0.224415	-0.246529	0.609925	0.503933	0.475634	0.444964	0.152878	0.439082	0.65522	0.431312	0.0330787	0.313867	-0.358886	-0.107534	0.813394	0.100962	0.516001	0.34989	0.510452	0.50424	-0.218986	0.390807	0.521362	0.487743	0.167576	0.481295	0.718213	0.344042	-0.110152	0.829495	0.10296	0.526214	0.520556	0.51422	0.398543	0.563315
-0.511135	-0.363769	-0.374806	-0.586956	-0.345351	-1.03757	-0.963975	-0.122308	-0.372868	-0.664237	-0.834494	0.549937	0.0315212	-0.256687	-0.564223	-0.785531	-0.633338	0.0717017	-0.876228	0.0966798	-0.431582	0.115325	-0.496814	-0.597818	0.14596	-0.676626	-0.51518	-0.377772	-0.591601	-1.04578	-0.971604	-0.123275	-0.375819	-0.669494	-0.841098	0.0345517	-0.883162	0.105975	-0.434997	0.126412	-0.500746	-0.681981	-0.386969	-0.606003	-1.07124	-0.995258	-0.384968	-0.685793	0.0352356	0.0801508
0.182193	0.12295	-0.0594812	0.285522	0.0935868	0.51308	0.578629	0.1186	0.700866	0.0635433	-0.124319	0.375497	-0.135834	0.264937	0.0602038	0.680664	0.739284	-0.121172	0.465274	-0.416677	0.133102	0.0869362	0.424804	0.40585	0.0957782	0.268012	0.199709	-0.0599519	0.312972	0.562407	0.634259	0.130002	0.768247	0.0696523	-0.125303	-0.136909	0.510005	-0.419975	0.145899	0.0952943	0.465645	0.293779	-0.0614114	0.319167	0.57354	0.646813	0.783454	0.071031	-0.140242	-0.125104
NaN	0.341869	NaN	0.603639	0.0152034	NaN	-0.423425	NaN	NaN	0.763994	0.299814	0.377694	0.758481	NaN	0.210351	NaN	-0.571677	0.651414	NaN	0.571736	0.7311	0.500021	-0.676607	0.194012	NaN	NaN	NaN	NaN	0.661673	NaN	-0.426776	NaN	NaN	0.837444	0.328639	0.831402	NaN	0.626703	0.801388	0.548094	-0.681961	NaN	NaN	0.67477	NaN	-0.437165	NaN	0.85402	0.847859	0.728175
-0.342057	-0.34747	-0.662024	-0.243753	-0.439261	-0.702897	-0.723285	0.00600697	-0.43987	-0.260192	-1.0019	-0.0324064	-0.289981	-0.0650031	-0.555278	-0.919735	-0.459642	-0.274585	-0.218165	-0.124065	-0.276796	-0.291082	-0.688001	-0.571783	-0.133778	-0.39115	-0.344764	-0.667263	-0.245682	-0.70846	-0.72901	0.00658448	-0.443351	-0.262251	-1.00982	-0.292276	-0.219892	-0.125047	-0.278987	-0.293386	-0.693445	-0.394246	-0.683508	-0.251664	-0.725707	-0.746757	-0.454144	-0.268635	-0.299392	-0.283496
-0.342639	-0.338134	-0.620375	-0.245796	-0.349339	-0.719864	-0.760918	0.0509288	-0.431053	-0.172711	-0.932521	-0.0657983	-0.202131	-0.159174	-0.595646	-0.839157	-0.44535	-0.0619226	-0.212973	-0.0190177	-0.178353	-0.331307	-0.63279	-0.61848	-0.10313	-0.384558	-0.345351	-0.625284	-0.247741	-0.725561	-0.76694	0.0558251	-0.434464	-0.174078	-0.939901	-0.20373	-0.214659	-0.0191682	-0.179765	-0.333929	-0.637798	-0.387602	-0.640507	-0.253773	-0.743225	-0.785611	-0.445041	-0.178316	-0.20869	-0.0639321
1.21617	0.491856	-0.499448	-0.341648	-0.250097	-1.47266	NaN	0.571099	-0.489185	0.360646	-0.170439	0.893383	0.800835	0.612364	0.424353	NaN	-0.502405	0.714902	-0.141622	0.556116	0.495376	0.371191	-0.71652	-0.647421	0.95392	-0.271515	1.33309	-0.503401	-0.344351	-1.48432	NaN	0.626005	-0.493056	0.395318	-0.171788	0.877827	-0.142743	0.609581	0.543002	0.406877	-0.722191	-0.273663	-0.515656	-0.352735	-1.52045	NaN	-0.50506	0.403143	0.895203	0.799145
1.13558	-0.16016	0.651761	0.216167	-0.432277	0.616923	0.417717	-0.0631333	0.473077	0.412568	1.00724	-0.380127	-0.267329	0.0955261	0.297407	0.544577	0.120257	-0.0948279	0.210053	-0.10263	-0.421347	0.0677356	0.370181	0.450072	-0.0786523	-0.086692	1.24475	0.714421	0.23695	0.676234	0.457877	-0.0636329	0.518559	0.452233	1.10408	-0.269444	0.230247	-0.103443	-0.424681	0.0742477	0.405771	-0.087378	0.728563	0.24164	0.68962	0.46694	0.528823	0.461184	-0.276004	-0.0979052
-0.0742003	-0.337973	0.343261	-0.00559183	0.534443	0.15667	0.169108	-0.2372	-0.23674	-0.123324	-0.136323	0.181649	-0.383449	-0.0782646	-0.043466	0.636756	0.248337	-0.213861	0.158289	0.0720987	-0.0458125	-0.160742	0.220365	-0.18841	0.222311	-0.0177156	-0.0747875	0.376262	-0.00563608	0.171732	0.185366	-0.239077	-0.238614	-0.1243	-0.137402	-0.386483	0.173507	0.0790302	-0.046175	-0.162014	0.241551	-0.0178558	0.383709	-0.0057733	0.175131	0.189035	-0.244423	-0.127326	-0.395892	-0.220801
0.477223	0.0505163	0.555344	0.066625	-0.171905	0.322333	0.234503	-0.0386425	0.2256	0.00701938	0.252664	-0.160612	0.00439867	0.0925183	0.147707	0.283001	0.176782	0.0704853	0.147032	-0.173523	-0.171136	-0.0169659	0.224008	0.282053	0.0773508	0.169302	0.523103	0.608735	0.0730303	0.353322	0.257048	-0.0389484	0.247289	0.00769422	0.276956	0.00482156	0.161168	-0.174896	-0.172491	-0.0171001	0.245545	0.185579	0.620785	0.0744759	0.360316	0.262136	0.252184	0.00784652	0.004917	0.0787911
0.535471	-0.0321745	1.18997	0.366139	0.329124	0.473921	0.545861	0.460553	0.589611	-0.0821559	0.551508	0.0810316	NaN	0.148015	0.440421	0.67553	0.663615	0.225481	-0.163117	0.0866361	-0.0378649	0.212568	0.491167	0.604956	0.314421	0.470547	0.586952	1.30437	0.40134	0.519484	0.59834	0.504831	0.646296	-0.0828061	0.60453	NaN	-0.164408	0.0949654	-0.0381645	0.233005	0.538387	0.515786	1.33019	0.409284	0.529767	0.610184	0.659089	-0.084822	NaN	0.252051
0.340533	0.858327	0.985394	-0.646931	0.689771	-0.41474	-1.27237	0.420502	-0.301302	-0.170285	0.67034	0.370338	0.669576	-0.000224597	0.490784	0.147381	-0.656541	0.169325	-1.27781	0.231681	0.565494	0.143156	-0.452168	0.00374809	0.277829	0.791945	0.373272	1.08013	-0.65205	-0.418023	-1.28244	0.460929	-0.303686	-0.171632	0.734787	0.733949	-1.28792	0.253955	0.619861	0.156919	-0.455747	0.868083	1.10151	-0.667925	-0.428199	-1.31366	-0.311079	-0.175811	0.748477	0.189278
-0.44614	1.06919	0.801298	1.35854	1.3493	0.853273	0.766846	0.567768	2.89467	1.1129	-1.03816	2.56922	1.13479	1.75598	1.3516	-0.0843116	1.72032	1.67991	1.16029	1.42795	-0.514452	1.28866	1.66888	1.10431	-0.304081	1.27395	-0.449671	0.878335	1.48915	0.935306	0.84057	0.622353	3.17296	1.2199	-1.04637	1.24389	1.27184	1.56523	-0.518523	1.41255	1.82932	1.39643	0.895721	1.51863	0.95382	0.857208	3.23577	1.24404	1.26851	1.87786
-0.138106	0.306266	-0.228312	-0.932727	0.323671	-1.70994	-1.81468	0.471215	-1.10013	0.418421	-0.445167	0.770416	0.36257	0.423035	-0.0444309	-1.06537	-1.42227	0.654396	-1.53266	0.669909	0.44138	0.165218	-1.1519	-1.13024	-0.0635374	-0.052297	-0.139199	-0.230119	-0.940108	-1.72347	-1.82904	0.516518	-1.10883	0.458648	-0.44869	0.397428	-1.54479	0.734315	0.483815	0.181102	-1.16102	-0.0527109	-0.235721	-0.962995	-1.76543	-1.87357	-1.13583	0.467727	0.405295	0.731508
0.00615795	-0.215979	-0.388339	0.247607	-0.315761	-0.0230789	0.156314	-0.00197114	-0.522276	-0.281735	-0.321512	-0.122561	-0.517224	0.0483478	-0.5634	-0.409639	0.0607282	-0.353053	0.238648	-0.094886	-0.191601	-0.04063	0.124921	-0.153802	-0.123495	-0.284299	0.00674997	-0.391413	0.271412	-0.0232615	0.171342	-0.00198674	-0.526409	-0.283965	-0.324056	-0.521317	0.261592	-0.0956369	-0.193117	-0.0409515	0.136931	-0.286549	-0.400941	0.276785	-0.0238278	0.174734	-0.539225	-0.290878	-0.534009	-0.364511
-0.197943	-0.236969	-0.622772	-0.273717	-0.601202	-0.247513	-0.413607	-0.277551	-0.667135	-0.282853	-0.32586	-0.0725242	-0.375084	0.0677648	-0.375396	-0.616568	-0.00123948	-0.570941	0.459646	-0.49533	0.138687	-0.103992	-0.524409	-0.4807	-0.0589434	-0.358955	-0.19951	-0.627701	-0.275883	-0.249471	-0.41688	-0.279748	-0.672415	-0.285091	-0.328439	-0.378053	0.503837	-0.49925	0.15202	-0.104815	-0.528559	-0.361795	-0.642982	-0.282599	-0.255545	-0.427029	-0.688785	-0.292032	-0.387257	-0.589469
0.31332	0.933803	-0.0552926	0.467596	-0.0369618	-0.810911	-0.951602	0.931338	-0.0790964	0.860086	0.604169	0.653446	0.74118	0.600239	0.74108	-0.248311	0.185874	0.897223	-0.0887368	0.792402	0.89965	0.768199	-0.240074	-0.0822197	0.954892	0.649524	0.343443	-0.0557302	0.51255	-0.817328	-0.959133	1.02088	-0.0797224	0.942775	0.662254	0.812437	-0.089439	0.868584	0.986143	0.842054	-0.241974	0.711969	-0.0570869	0.522696	-0.837226	-0.982483	-0.0816632	0.961436	0.828518	1.00295
0.272976	0.0155195	0.21443	-0.204117	0.559536	0.894046	0.512428	-0.466657	-0.105548	-0.215267	0.536794	-0.267779	-0.240332	-0.139453	0.193353	0.639115	0.2544	-0.469015	0.364136	-0.388658	-0.0310153	-0.320984	0.515069	0.766748	0.112514	0.036243	0.29922	0.235045	-0.205732	0.98	0.561693	-0.47035	-0.106384	-0.21697	0.588402	-0.242234	0.399144	-0.391734	-0.0312607	-0.323524	0.564588	0.0397274	0.239698	-0.210741	0.999398	0.572811	-0.108974	-0.222252	-0.248131	-0.484235
NaN	0.623773	0.473441	-0.306618	1.0345	0.841239	1.31944	0.406741	-0.242892	0.0156847	1.33563	-0.666457	0.730997	-0.169578	0.679776	NaN	0.556921	-0.557844	2.88875	0.782225	-0.47064	0.960747	NaN	0.907941	2.06775	0.700338	NaN	0.518958	-0.309044	0.922115	1.44629	0.445845	-0.244814	0.0171927	1.46404	0.801275	3.16647	0.857429	-0.474365	1.05311	NaN	0.767669	0.52923	-0.316568	0.940368	1.47492	-0.250774	0.017533	0.817135	-0.575947
NaN	0.538719	-0.142343	0.626124	0.59548	NaN	NaN	0.621443	-0.0384962	0.541326	0.194649	0.751028	0.381905	0.307696	-0.13002	0.0478028	0.0659615	0.633071	0.263167	0.752095	0.586623	0.761069	NaN	0.0756206	0.164267	0.416257	NaN	-0.143469	0.68632	NaN	NaN	0.681189	-0.0388009	0.593369	0.213362	0.418622	0.288468	0.824401	0.643021	0.834238	NaN	0.456276	-0.146962	0.699905	NaN	NaN	-0.0397455	0.605114	0.426908	0.70767
0.129513	0.589002	0.352553	0.0307315	-0.320131	0.29776	0.0988667	0.577583	-0.424343	0.6371	-0.266251	0.829542	0.339572	0.588565	0.280572	-0.279767	0.415477	0.543857	-0.340613	0.206606	0.205798	-0.0235408	-0.465796	-0.333611	0.833607	0.313621	0.141964	0.386447	0.0336861	0.326386	0.108372	0.633111	-0.427701	0.698351	-0.268358	0.372218	-0.343309	0.226469	0.225583	-0.0237271	-0.469482	0.343773	0.394096	0.0343529	0.332847	0.110517	-0.438114	0.712174	0.379586	0.607943
-0.813741	-0.896728	-1.21336	-1.48893	-1.11129	-1.11418	-1.25789	-0.857335	-1.30073	-1.29101	-1.51789	-0.813913	-1.09831	-0.990845	-1.09025	-1.27399	-1.39243	-1.04642	-1.16923	-0.91097	-1.04941	-1.29098	-1.43293	-1.33605	-0.716924	-1.2239	-0.820181	-1.22296	-1.50071	-1.123	-1.26785	-0.86412	-1.31102	-1.30123	-1.5299	-1.10701	-1.17849	-0.91818	-1.05771	-1.3012	-1.44427	-1.23359	-1.25273	-1.53724	-1.15034	-1.29871	-1.34294	-1.3329	-1.13396	-1.08038
-1.0904	-2.19489	-1.29396	-2.27715	-2.06998	-0.0660633	-0.622199	-1.71517	-1.30767	-1.53512	-1.14244	-1.97647	-2.23803	-1.49813	-0.863086	-0.752958	-0.988364	-2.33655	-1.23386	-2.37869	-2.07599	-2.51165	-0.732146	-1.16305	-1.4215	-1.40077	-1.09902	-1.3042	-2.29517	-0.0665862	-0.627123	-1.72875	-1.31802	-1.54727	-1.15148	-2.25575	-1.24362	-2.39751	-2.09242	-2.53153	-0.73794	-1.41186	-1.33595	-2.35104	-0.0682072	-0.64239	-1.35011	-1.58494	-2.31066	-2.41238
0.189489	-0.215114	0.133197	-0.382932	-0.380905	0.363614	0.152903	-0.546543	-0.0576344	-0.363232	0.258817	-0.477424	-0.528107	-0.252069	-0.0307604	0.174397	0.0620938	-0.342994	0.315537	-0.295634	-0.454081	-0.339955	-0.082964	0.0902366	-0.080637	-0.136898	0.207706	0.146002	-0.385963	0.398572	0.167603	-0.550868	-0.0580906	-0.366106	0.2837	-0.532286	0.345873	-0.297974	-0.457675	-0.342645	-0.0836206	-0.137981	0.148892	-0.395359	0.406461	0.17092	-0.0595048	-0.375019	-0.545245	-0.354125
-0.0982853	-0.173405	-0.35487	-0.118751	0.152864	0.578715	-0.107072	-1.99682	0.457887	-0.115395	-1.76979	0.265974	0.334492	-0.699234	-0.254241	0.0752601	-1.97548	0.344541	-1.89119	0.0975878	-0.168761	-0.154317	-0.0599615	0.891185	-1.0043	0.0396822	-0.0990632	-0.357679	-0.119691	0.634353	-0.10792	-2.01262	0.501908	-0.116308	-1.7838	0.36665	-1.90615	0.10697	-0.170097	-0.155539	-0.060436	0.0434973	-0.366387	-0.122605	0.646909	-0.110547	0.511843	-0.11914	0.373907	0.38514
0.576635	0.493199	0.243693	0.187961	2.21288	-0.331368	-0.419575	0.540863	0.292439	0.209019	-0.281265	0.317829	0.526629	0.442797	0.318088	-0.110266	0.411518	0.466525	-0.678502	0.712981	0.960838	0.0960792	-0.218608	-0.0296794	-0.0246698	0.695161	0.632072	0.267122	0.206031	-0.33399	-0.422895	0.592861	0.320554	0.229115	-0.28349	0.577259	-0.683871	0.781527	1.05321	0.105316	-0.220338	0.761994	0.272409	0.21011	-0.342121	-0.43319	0.326899	0.23365	0.588686	0.521499
0.339683	0.540459	0.427034	-0.560669	-0.198298	-1.22654	-0.661826	0.536434	-0.296759	0.454108	0.217865	-0.146805	0.277568	0.525644	0.141009	-0.481964	-0.823222	0.618221	-0.437288	0.260607	0.325365	0.239951	-0.413959	-0.783061	0.0586183	-0.172342	0.37234	0.468089	-0.565106	-1.23625	-0.667063	0.588006	-0.299108	0.497766	0.238811	0.304253	-0.440749	0.285662	0.356646	0.26302	-0.417235	-0.173706	0.477354	-0.578864	-1.26635	-0.683303	-0.306389	0.507619	0.310276	0.691071
-0.156037	-0.343774	-0.456226	NaN	0.173787	0.297961	-0.204654	-2.14341	-0.574359	-1.15919	0.18042	-0.770222	-0.684757	-0.409233	-0.256703	0.218103	0.0860459	-1.65379	NaN	-1.14308	-0.469706	-1.02809	0.0209656	0.0549941	-0.51072	-0.695322	-0.157272	-0.459837	NaN	0.326607	-0.206273	-2.16037	-0.578905	-1.16836	0.197765	-0.690176	NaN	-1.15212	-0.473423	-1.03623	0.0229812	-0.700825	-0.471032	NaN	0.333072	-0.211295	-0.592998	-1.1968	-0.706978	-1.70746
1.93484	1.33125	1.73356	1.5204	1.51412	2.63086	2.31084	0.498757	1.6383	1.17486	3.03054	0.47165	1.45929	0.505305	1.19742	1.78903	1.72744	1.14118	2.50314	1.25118	1.60636	1.43042	1.99547	2.03742	1.7617	2.7312	2.12086	1.90023	1.66657	2.88379	2.53301	0.546707	1.7958	1.28781	3.32189	1.59959	2.74379	1.37146	1.7608	1.56794	2.18731	2.99378	1.93784	1.69956	2.94087	2.58314	1.83135	1.3133	1.63125	1.27566
-0.446357	NaN	0.581236	0.663123	0.503961	1.00965	0.867084	-0.645375	0.0784213	0.375672	0.379417	NaN	0.181032	NaN	-0.713014	-0.804236	NaN	0.268828	1.15421	0.0907095	0.448561	NaN	0.893218	0.0866576	0.944663	1.28429	-0.449889	0.637116	0.726876	1.10672	0.950446	-0.650483	0.0859608	0.411789	0.415894	0.198437	1.26518	0.0994303	0.491686	NaN	0.979092	1.40776	0.649727	0.741263	1.12862	0.969259	0.0876623	0.41994	0.202365	0.300505
0.17752	0.340127	-0.286987	0.583723	0.810895	-0.365136	-0.223736	0.368391	0.27162	0.275635	-0.162621	0.673239	0.544966	0.466857	0.184959	-0.364904	-0.0100938	0.484229	0.748812	0.389904	0.394804	0.525038	0.12508	0.375364	0.730546	0.651854	0.194587	-0.289259	0.639842	-0.368025	-0.225506	0.403809	0.297734	0.302134	-0.163908	0.597359	0.820803	0.42739	0.43276	0.575515	0.137105	0.714524	-0.296301	0.652507	-0.376985	-0.230996	0.303627	0.308115	0.609183	0.541289
1.12023	1.28643	0.862183	1.16246	0.816995	1.05519	1.12173	1.0673	1.89118	0.790669	1.30394	1.31873	0.707129	1.14758	1.51084	1.28734	1.60857	0.798629	1.0776	0.707258	0.869571	0.700141	1.0837	1.61118	0.972529	1.08193	1.22793	0.945073	1.27422	1.15664	1.22957	1.16991	2.073	0.866684	1.4293	0.775112	1.1812	0.775254	0.953171	0.767452	1.18789	1.18594	0.96378	1.29944	1.17953	1.25391	2.11403	0.883839	0.790455	0.892737
-0.0792159	-0.375973	-0.552098	-0.186142	-0.222234	-0.600708	-0.644877	0.0789728	-0.319474	-0.208594	-0.809063	7.03e-05	-0.256187	-0.3658	-0.518882	-0.776733	-0.361433	-0.101538	-0.2553	0.0179727	-0.107497	-0.152643	-0.523021	-0.529444	-0.12322	-0.348777	-0.0798428	-0.556467	-0.187616	-0.605462	-0.64998	0.0865652	-0.322002	-0.210245	-0.815466	-0.258214	-0.257321	0.0197006	-0.108348	-0.153851	-0.52716	-0.351537	-0.570014	-0.192183	-0.620202	-0.665804	-0.329841	-0.215364	-0.2645	-0.104834
-0.755868	-1.0169	-0.348966	-0.605441	-1.33854	-0.765399	-0.53805	-0.612325	-0.914676	-0.715889	-1.32476	-1.37817	-0.963841	-0.494932	-1.19357	-0.838339	-0.706785	-0.776012	-0.884929	-0.714277	-1.01449	-0.56351	-0.856281	-0.746029	-0.853772	-1.14062	-0.76185	-0.351728	-0.610233	-0.771456	-0.542308	-0.617171	-0.921914	-0.721554	-1.33524	-0.971469	-0.891932	-0.71993	-1.02252	-0.56797	-0.863057	-1.14965	-0.36029	-0.625089	-0.790237	-0.555511	-0.944358	-0.739121	-0.99512	-0.801195
NaN	1.10565	NaN	0.871853	0.642636	0.0778023	1.57489	1.75158	NaN	NaN	0.124072	1.19096	1.61658	1.04824	-0.0611017	-1.04092	NaN	NaN	1.66327	NaN	0.99758	0.906392	-0.303372	1.84196	0.552073	NaN	NaN	NaN	0.955673	0.0852822	1.7263	1.91998	NaN	NaN	0.136001	1.77199	1.82318	NaN	1.09349	0.993533	-0.305773	NaN	NaN	0.97459	0.0869702	1.76047	NaN	NaN	1.80707	NaN
-1.15863	-1.1684	-0.85126	-2.02393	-1.04475	-0.152191	-0.625455	-1.96447	-1.21773	-1.69259	-0.640195	-1.93168	-1.89816	-1.40967	-0.800189	-0.415794	-1.09915	-1.73934	-0.994729	-1.84814	-1.63367	-2.00212	-0.988318	-0.947359	-1.15642	-1.38945	-1.1678	-0.857997	-2.03995	-0.153396	-0.630404	-1.98002	-1.22737	-1.70598	-0.645261	-1.91318	-1.0026	-1.86277	-1.6466	-2.01797	-0.99614	-1.40045	-0.878884	-2.08961	-0.15713	-0.645752	-1.25725	-1.74752	-1.95976	-1.79578
-1.08577	-0.115784	-1.03371	0.103567	-2.2199	-1.3713	-0.643098	0.817747	-0.751454	0.204698	-0.919525	-0.558195	0.0553204	0.623418	-0.781046	-2.03286	-0.109255	0.391389	0.704454	0.532128	0.0496102	0.497216	-0.485452	-1.02488	0.758096	-0.657589	-1.09436	-1.04189	0.113524	-1.38215	-0.648187	0.896365	-0.757401	0.224378	-0.926802	0.060639	0.77218	0.583287	0.0543797	0.545018	-0.489294	-0.662793	-1.06725	0.115772	-1.4158	-0.663967	-0.77584	0.228819	0.0618392	0.437509
-0.264177	-0.764272	-0.447687	-1.7749	-0.495232	0.0346328	-0.328487	-0.967144	-0.749093	-1.41684	0.135258	-1.57699	-1.47872	-1.10959	-0.279842	0.075413	-0.76722	-1.22345	-0.565637	-1.60141	-1.06655	-1.67454	-0.785903	-0.706699	-0.471227	-0.985714	-0.266268	-0.45123	-1.78894	0.0379624	-0.331087	-0.974798	-0.755022	-1.42805	0.148261	-1.49042	-0.570113	-1.61409	-1.07499	-1.68779	-0.792122	-0.993515	-0.462215	-1.8325	0.0387138	-0.339147	-0.773403	-1.46282	-1.5267	-1.26315
1.29374	-0.0342114	0.846759	-0.171975	0.341668	1.01425	0.794246	-0.224395	0.0254914	-0.167449	0.997524	-0.74839	-0.312907	-0.450183	0.466632	0.77902	-0.0427979	-0.526536	0.627441	-0.386795	0.0111424	-0.345976	0.373245	0.510131	0.502299	0.436006	1.41812	0.928167	-0.173336	1.11176	0.870605	-0.226171	0.0279421	-0.168774	1.09343	-0.315384	0.687763	-0.389856	0.0122136	-0.348714	0.409129	0.477923	0.946539	-0.177556	1.13376	0.887837	0.0284952	-0.172883	-0.323062	-0.543623
-0.596465	-0.316535	-0.648325	-0.363908	-0.770333	-0.367394	-0.409587	-0.490567	-0.566861	-0.559891	-0.567144	-0.271595	-0.73871	-0.234404	-0.425058	-0.612209	-0.414026	-0.573546	-0.202518	-0.554772	-0.599649	-0.623929	-0.415341	-0.508261	-0.591451	-0.733891	-0.601185	-0.653455	-0.366788	-0.370301	-0.412829	-0.494449	-0.571347	-0.564322	-0.571632	-0.744556	-0.20412	-0.559163	-0.604395	-0.628867	-0.418628	-0.739699	-0.669364	-0.375717	-0.379316	-0.422879	-0.585256	-0.57806	-0.762682	-0.592158
0.734242	0.24365	-0.239373	-0.593878	-0.122616	0.334192	0.238795	-0.696773	-1.15008	-0.544832	0.163216	-2.182	-0.872193	-0.533567	0.31627	-1.47982	-0.298146	-0.445222	0.593987	-1.03864	-0.776573	-0.389203	-0.395288	-1.02708	0.710326	0.454618	0.804832	-0.241267	-0.598578	0.366322	0.261753	-0.702287	-1.15918	-0.549144	0.178907	-0.879095	0.651093	-1.04686	-0.782719	-0.392284	-0.398416	0.498325	-0.247141	-0.613151	0.373572	0.266934	-1.1874	-0.562513	-0.900496	-0.45967
-0.0614452	-0.169855	0.117496	0.0125551	-0.0418094	-0.0686009	0.117533	-0.189446	0.208061	-0.101769	-0.304548	-0.130511	0.121493	0.0353809	-0.249635	-0.151741	-0.102483	0.135209	-0.0749706	0.0251497	-0.126821	0.014024	0.200796	0.206585	0.0287405	-0.047437	-0.0619315	0.128792	0.0137622	-0.0691438	0.128833	-0.190945	0.228064	-0.102574	-0.306958	0.133173	-0.0755639	0.0275676	-0.127825	0.0153723	0.2201	-0.0478124	0.131341	0.0140346	-0.0708271	0.131383	0.232578	-0.105071	0.135809	0.151142
0.0219651	0.882036	0.276254	0.212605	0.512336	1.11622	0.11571	1.25749	-0.242749	0.414953	-0.722097	0.424219	1.71924	-0.361623	-1.52862	NaN	1.58454	-0.265366	-0.634102	0.539961	1.07999	1.34557	2.1686	-0.615828	0.250294	0.497071	0.0240768	0.302813	0.233045	1.22354	0.126835	1.37838	-0.24467	0.454847	-0.727812	1.88452	-0.63912	0.591872	1.18382	1.47493	2.37709	0.54486	0.308807	0.237658	1.24775	0.129345	-0.250626	0.46385	1.92182	-0.273978
-0.190869	0.0134929	-0.534588	0.181466	0.0030684	-0.761936	-0.411039	0.324864	-0.583996	0.13113	-0.481427	-0.276546	-0.056043	-0.0194233	-0.237734	-0.741043	-0.425268	0.0443907	0.103586	0.210296	0.101419	0.0740724	-0.600126	-0.472118	0.265245	-0.162929	-0.19238	-0.538818	0.198912	-0.767966	-0.414292	0.356096	-0.588617	0.143737	-0.485237	-0.0564865	0.113545	0.230514	0.11117	0.0811937	-0.604875	-0.164218	-0.551936	0.202849	-0.786662	-0.424378	-0.602947	0.146582	-0.0578616	0.0496215
-0.816525	-0.286539	-0.897487	-0.285802	0.414465	0.844732	0.653928	-0.796874	-0.376275	-0.14718	-0.341116	-1.37564	0.140267	-0.0196008	-0.805927	-0.607484	-1.07415	-0.631229	1.18796	0.0717149	-0.169265	-0.315105	0.606625	-0.483081	0.408332	1.11323	-0.822987	-0.904589	-0.288064	0.925945	0.716796	-0.80318	-0.379253	-0.148344	-0.343816	0.153753	1.30217	0.0786096	-0.170605	-0.317598	0.664946	1.22025	-0.926611	-0.295077	0.944273	0.730985	-0.388486	-0.151956	0.156796	-0.651713
-0.646407	0.499039	-0.85225	-0.424189	-1.5601	-1.93124	-1.79534	0.857402	-1.12856	0.960487	-1.55046	1.00718	0.411537	1.24277	0.322232	-1.81316	-0.151081	0.876259	-0.66811	0.762238	0.461137	0.84551	-0.62743	-0.833511	0.599443	0.00986157	-0.651523	-0.858995	-0.427546	-1.94652	-1.80955	0.939833	-1.13749	1.05283	-1.56273	0.451102	-0.673397	0.83552	0.50547	0.926797	-0.632396	0.0108097	-0.879907	-0.437954	-1.99391	-1.85361	-1.16518	1.07367	0.460031	0.979515
0.605033	0.00513837	0.724137	0.162709	0.0196147	0.556892	0.383757	-0.0822994	0.624173	-0.136183	1.01663	0.0602168	0.00753437	0.200747	0.29826	0.840747	0.552722	-0.0812776	0.265954	-0.21488	-0.158757	-0.0707078	0.307159	0.447842	0.297322	0.160096	0.663201	0.793755	0.178351	0.610432	0.420651	-0.0829507	0.684181	-0.137261	1.11437	0.00825872	0.291523	-0.21658	-0.160013	-0.0712674	0.33669	0.175488	0.809467	0.181882	0.622515	0.428977	0.697724	-0.140603	0.00842219	-0.0839152
0.543288	0.673574	0.90373	-0.830549	0.404318	1.18953	0.764728	-0.709941	0.334649	-0.170555	1.49132	-1.34024	-0.398507	0.283702	1.35718	1.58231	0.214462	-0.70411	0.181348	-0.858402	-0.00385104	-0.768387	-0.0936401	0.805814	0.530546	0.188281	0.595519	0.990614	-0.837122	1.30389	0.838249	-0.715559	0.366822	-0.171904	1.63469	-0.40166	0.198783	-0.865195	-0.00388151	-0.774468	-0.0943811	0.206383	1.01022	-0.857502	1.3297	0.854841	0.374083	-0.176089	-0.411439	-0.726959
-0.830702	-0.681658	-1.13952	-1.43817	-0.811996	-1.17897	-1.37796	-0.385911	-0.832946	-0.747793	-1.17355	-0.391294	-0.749981	-1.49914	-1.10064	-1.22952	-1.11258	-0.617185	-1.19277	-0.593362	-0.798301	-0.946702	-1.44186	-1.00337	-1.10069	-1.23564	-0.837276	-1.14854	-1.44955	-1.1883	-1.38886	-0.388965	-0.839538	-0.753711	-1.18284	-0.755916	-1.20221	-0.598058	-0.804619	-0.954194	-1.45327	-1.24542	-1.1765	-1.48484	-1.21723	-1.42267	-0.859976	-0.77206	-0.774319	-0.637213
1.40992	1.50754	0.617398	1.12792	1.26748	1.41676	-0.597356	1.39878	1.41968	0.970002	-0.159754	0.789523	0.730039	0.697103	0.843374	1.96942	1.89989	0.989144	1.21585	1.12353	1.17347	0.901789	1.22975	1.00532	1.48596	1.48106	1.54547	0.676755	1.23636	1.55297	-0.602083	1.53326	1.55617	1.06326	-0.161019	0.800225	1.33275	1.23155	1.28629	0.988487	1.34798	1.62345	0.69015	1.26084	1.58371	-0.616741	1.58697	1.0843	0.816064	1.1057
-0.290799	-0.272016	-0.318712	-0.150049	-0.228667	0.186621	0.225795	-0.22656	0.159975	-0.344974	-0.106528	-0.396137	-0.580931	0.0270225	-0.2688	0.213072	0.349064	-0.494719	0.170173	-0.844228	-0.54238	-0.516966	-0.064955	-0.0295148	-0.304324	-0.204909	-0.2931	-0.321235	-0.151237	0.204563	0.247503	-0.228353	0.175355	-0.347704	-0.107371	-0.585528	0.186533	-0.850909	-0.546672	-0.521057	-0.065469	-0.206531	-0.329055	-0.154919	0.208612	0.252402	0.178826	-0.356169	-0.599783	-0.510773
0.11626	0.326512	0.313749	NaN	0.544125	-0.852654	-1.26931	-0.143483	-0.500697	-0.297179	0.594774	0.315348	0.236522	0.126728	0.469959	0.33302	-0.382272	-0.490523	NaN	0.0501496	-0.172258	-0.346957	-0.794612	NaN	NaN	-0.434131	0.127438	0.343913	NaN	-0.859402	-1.27936	-0.144619	-0.50466	-0.299531	0.651955	0.259262	NaN	0.054971	-0.173621	-0.349703	-0.800901	-0.437566	0.35072	NaN	-0.880324	-1.3105	-0.516945	-0.306823	0.264393	-0.506442
-0.00241965	-0.172785	0.252743	0.998329	0.268948	0.846343	1.2006	0.186948	1.46412	0.811938	0.0566946	-0.336862	-0.0367865	0.0642693	-0.715782	0.350852	-0.821005	0.00864984	0.523573	-0.269925	-1.45359	-0.408921	-0.242021	0.802731	-0.0361935	0.620655	-0.0024388	0.277042	1.09431	0.92771	1.31602	0.204922	1.60488	0.889998	0.0621453	-0.0370777	0.57391	-0.272061	-1.4651	-0.412157	-0.243937	0.680325	0.282525	1.11597	0.946073	1.34207	1.63665	0.907614	-0.0379803	0.00966911
-0.795813	-0.35276	-0.325533	0.164754	-0.135145	-0.0846586	0.0826332	0.00380299	0.0538996	-0.0346653	-0.388876	-0.0399082	-0.201655	0.144043	-0.471594	-0.466262	0.231552	-0.108859	-0.173485	-0.141181	-0.32915	0.0859683	0.109785	-0.0737369	-0.549073	-0.243915	-0.802111	-0.328109	0.180594	-0.0853286	0.0905776	0.00416861	0.0590815	-0.0349396	-0.391953	-0.203251	-0.174857	-0.142298	-0.331755	0.0942333	0.120339	-0.245846	-0.336097	0.184168	-0.0874059	0.0923705	0.060251	-0.0357902	-0.208199	-0.112392
0.50016	0.207127	NaN	-0.103758	-0.27286	-0.218954	NaN	-0.471562	0.0322175	0.157434	0.515575	0.070453	0.0401448	-1.03251	-0.756047	0.0957147	-0.0278364	0.435136	-0.371927	NaN	0.11399	-0.233552	-0.04614	-0.896509	0.304716	NaN	0.548245	NaN	-0.104579	-0.220687	NaN	-0.475294	0.0353149	0.17257	0.565142	0.0440043	-0.37487	NaN	0.124949	-0.2354	-0.0465052	NaN	NaN	-0.107125	-0.22606	NaN	0.036014	0.175986	0.0448753	0.486411
-0.208937	0.130246	-0.124591	0.787768	0.114388	-0.0256606	0.468657	0.339895	0.452592	0.431293	-0.122	0.298489	0.410605	0.47749	-0.337775	-0.188091	0.651713	0.400113	0.478727	0.357571	0.179777	0.535241	0.537434	0.512471	0.000383386	0.327324	-0.21059	-0.125577	0.863504	-0.0258637	0.513714	0.372572	0.496104	0.472757	-0.122966	0.450081	0.524751	0.391948	0.197061	0.586699	0.589103	0.358793	-0.128634	0.880596	-0.0264934	0.523883	0.505924	0.482115	0.45899	0.447262
2.26712	0.892266	0.846022	-0.360379	2.5188	-0.0284758	0.642079	1.237	0.196798	0.411278	1.77507	0.918003	1.1339	0.612714	2.12789	1.01615	NaN	1.21764	0.899343	1.23884	1.32542	0.626703	-0.768686	-0.08919	1.83889	0.950821	2.48508	0.927359	-0.363231	-0.0287012	0.703809	1.35592	0.215718	0.450818	1.94573	1.24291	0.985806	1.35795	1.45285	0.686954	-0.774769	1.04223	0.945715	-0.372074	-0.0293999	0.71774	0.219988	0.459742	1.26751	1.36112
-0.0465893	-0.320126	-0.160935	-0.418997	-0.435773	0.292632	0.121341	-0.483696	-0.0551846	-0.468975	0.0894484	-0.679725	-0.377215	0.00688022	-0.0950852	0.276519	0.19177	-0.635613	-0.210854	-0.992027	-0.574019	-0.709655	-0.112916	0.0923102	-0.606958	-0.328349	-0.046958	-0.162209	-0.422313	0.320766	0.133007	-0.487523	-0.0556213	-0.472687	0.098048	-0.3802	-0.212523	-0.999877	-0.578561	-0.715271	-0.11381	-0.330947	-0.166158	-0.432594	0.327115	0.13564	-0.0569754	-0.484194	-0.389456	-0.656239
1.20267	-0.346988	0.590779	0.17197	-0.0415516	1.06708	0.644905	0.0542082	0.333235	0.151281	1.07014	0.011738	0.248606	-0.52706	0.314499	0.562665	1.58838	-0.24674	NaN	-0.375939	-0.296439	-0.110883	0.623531	0.837294	-0.0383824	0.0617514	1.3183	0.647577	0.188504	1.16967	0.706907	0.0594198	0.365272	0.165825	1.17302	0.272507	NaN	-0.378914	-0.298785	-0.11176	0.683477	0.0676881	0.660395	0.192235	1.19283	0.720899	0.372502	0.169107	0.277901	-0.254747
-0.214149	0.206231	0.672458	0.448315	0.259825	1.02543	0.978371	0.124504	1.43018	0.685703	0.762466	0.513662	0.607598	0.550886	0.444187	0.824147	0.925999	0.441276	0.295787	0.533645	0.376674	0.381348	0.899773	0.581664	NaN	0.492633	-0.215843	0.737109	0.491416	1.12402	1.07243	0.136474	1.56768	0.751626	0.835769	0.666012	0.324224	0.58495	0.412887	0.418011	0.986277	0.539995	0.751699	0.501143	1.14627	1.09366	1.59871	0.766504	0.679195	0.493275
-0.0934722	-0.164212	0.724916	0.426518	0.33213	0.15811	1.01467	0.0498986	1.05475	0.479119	0.757539	0.345023	0.23417	0.259725	-0.205424	-0.131907	0.408877	0.549678	1.02324	0.433899	0.562382	0.362504	1.0354	0.508366	0.672903	0.781862	-0.0942119	0.794609	0.467524	0.17331	1.11222	0.0546959	1.15615	0.525182	0.830369	0.256683	1.12161	0.475614	0.616449	0.397355	1.13494	0.85703	0.810338	0.476778	0.176741	1.13424	1.17904	0.535577	0.261764	0.61445
NaN	-0.611724	0.387872	NaN	-0.629695	-0.244174	-0.204411	0.122069	0.904587	0.684842	0.160848	NaN	0.53186	0.449607	-0.109097	-0.792177	-0.166608	0.884779	0.39949	0.132221	-0.233109	0.172835	0.622434	0.153726	-0.317156	0.0195509	NaN	0.425162	NaN	-0.246106	-0.206028	0.133805	0.991554	0.750683	0.176312	0.582994	0.437897	0.144933	-0.234954	0.189452	0.682275	0.0214306	0.433578	NaN	-0.252097	-0.211044	1.01118	0.765542	0.594533	0.989038
-0.250622	-0.11261	0.591399	0.399743	NaN	0.919177	0.21411	0.235388	0.70182	0.612725	NaN	-0.631068	0.139361	-0.025732	-0.2688	NaN	0.539757	-0.286568	-0.283161	0.0616303	0.150739	0.434346	0.571098	NaN	-0.143717	0.002288	-0.252606	0.648256	0.438174	1.00755	0.234694	0.258019	0.769293	0.671632	NaN	0.152759	-0.285402	0.0675554	0.165231	0.476104	0.626003	0.00250797	0.661088	0.446847	1.02749	0.23934	0.78452	0.684926	0.155783	-0.295868
-1.02771	-0.497968	-0.405045	0.729444	0.903519	-0.0156963	0.725857	0.754897	0.0329155	0.638102	-0.220464	-0.146602	0.00131735	0.392424	-0.536548	-0.336938	0.270935	0.465494	0.435464	0.493384	0.470499	0.795147	0.865445	0.282792	-0.17566	0.121249	-1.03584	-0.408251	0.799573	-0.0158205	0.795641	0.827473	0.03608	0.69945	-0.222209	0.001444	0.47733	0.540818	0.515732	0.871593	0.948649	0.132906	-0.41819	0.8154	-0.0162057	0.81139	0.0367941	0.713294	0.00147258	0.520346
-0.264423	1.24667	0.282782	0.902964	0.331023	-0.573076	-0.566757	1.31764	0.977127	1.22196	0.356419	1.06336	0.843504	1.39724	1.0809	0.104364	0.799215	1.29643	0.484309	1.2857	1.42867	1.37057	0.807426	0.889998	1.2029	0.85278	-0.266515	0.309969	0.989775	-0.577611	-0.571242	1.44431	1.07107	1.33944	0.390685	0.924599	0.530871	1.40931	1.56602	1.50234	0.885052	0.934766	0.316104	1.00937	-0.591673	-0.585149	1.09227	1.36595	0.9429	1.4492
NaN	-0.209737	-0.660429	-1.52572	-0.74983	-0.464755	NaN	-0.668976	-0.783727	-0.723891	NaN	NaN	NaN	0.0152066	-0.432926	-0.901471	-0.606232	NaN	-0.292078	-0.504387	-0.674716	-0.733481	-0.953326	-0.963394	NaN	-0.555299	NaN	-0.665655	-1.53779	-0.468433	NaN	-0.67427	-0.78993	-0.72962	NaN	NaN	-0.294389	-0.508378	-0.680055	-0.739286	-0.96087	-0.559694	-0.681861	-1.57523	-0.479837	NaN	-0.809161	-0.747382	NaN	NaN
-0.467876	-0.914343	-0.481319	-0.106291	0.0196654	0.12355	0.149515	-0.72728	0.321655	0	-0.183135	0.0765632	-0.292079	-0.408533	-0.929335	-0.26588	0.129339	-0.162441	0.129487	-0.0701607	-0.590011	0.11129	0.535038	-0.0211562	-0.972378	-0.332108	-0.471579	-0.485128	-0.107132	0.135428	0.163889	-0.733035	0.352579	0	-0.184584	-0.294391	0.141936	-0.0707159	-0.59468	0.121989	0.586476	-0.334736	-0.496938	-0.10974	0.138109	0.167133	0.359558	0	-0.301557	-0.167712
-1.00822	-0.362018	-1.20452	-1.23494	-1.08424	-1.2145	-1.82684	-0.631494	-1.07798	-0.888937	-1.12713	-0.596503	-0.656185	-0.605111	-0.5297	-1.09451	-0.946295	-0.894341	-1.14194	-0.938543	-0.886184	-0.84749	-1.56253	-1.22153	-0.93311	-0.919679	-1.0162	-1.21406	-1.24471	-1.22411	-1.8413	-0.636491	-1.08651	-0.895972	-1.13605	-0.661378	-1.15098	-0.94597	-0.893197	-0.854197	-1.5749	-0.926957	-1.24361	-1.27501	-1.25391	-1.88612	-1.11296	-0.917784	-0.67748	-0.923363
-0.493291	-0.61269	-0.812689	-0.969473	-0.895991	-0.823623	-1.00917	-0.752572	-1.34137	-0.953252	-1.33796	-1.0359	-0.837174	-0.669013	-0.862855	-1.08544	-1.29643	-1.08274	-0.964138	-0.893695	-0.80581	-1.11242	-1.43493	-1.10235	-0.825603	-1.17165	-0.497195	-0.81912	-0.977145	-0.830141	-1.01715	-0.758528	-1.35199	-0.960796	-1.34855	-0.843799	-0.971768	-0.900768	-0.812187	-1.12122	-1.44628	-1.18092	-0.839062	-1.00093	-0.850351	-1.04191	-1.3849	-0.984187	-0.864342	-1.11788
0.200604	1.70222	0.464519	0.16984	0.418446	-0.846362	-0.798991	1.09163	-0.123227	0.776569	0.347261	0.737186	0.488289	1.19978	1.3095	0.857025	0.140939	0.927008	-0.274507	0.858519	0.706006	0.727742	0.0341505	-0.548661	0.577136	0.565044	0.21989	0.509178	0.186169	-0.85306	-0.805314	1.19658	-0.124202	0.851229	0.380647	0.535233	-0.27668	0.941057	0.773881	0.797707	0.0374337	0.619367	0.519256	0.189854	-0.873828	-0.824919	-0.127226	0.868078	0.545828	1.03624
0.826564	0.91185	0.884504	1.79697	0.698091	0.745843	1.50655	1.10731	2.17837	1.53392	1.3847	1.41235	1.43906	1.24629	0.920068	1.09691	0.807306	1.53011	1.49176	0.838579	1.2096	1.56554	1.93413	1.70437	1.01004	1.8713	0.90603	0.96954	1.96973	0.817549	1.65139	1.21377	2.3878	1.68139	1.51783	1.57741	1.63518	0.9192	1.32589	1.71605	2.12008	2.0512	0.988731	2.00872	0.833731	1.68408	2.43506	1.71467	1.60864	1.71041
0.151964	-0.357076	0.183276	-0.37945	-0.403305	0.134637	-0.0637022	-0.532535	-0.144133	-0.296687	-0.110103	-0.55091	-0.410785	-0.263436	-0.114575	0.349634	-0.0668914	-0.393162	-0.0661678	-0.704211	-0.331596	-0.390273	-0.261482	-0.00959409	-0.354051	-0.402458	0.166574	0.200897	-0.382453	0.147581	-0.0642063	-0.53675	-0.145274	-0.299035	-0.110974	-0.414036	-0.0666915	-0.709784	-0.33422	-0.393362	-0.263551	-0.405643	0.204873	-0.391763	0.150502	-0.0657694	-0.148811	-0.306315	-0.424116	-0.405921
0.196203	-0.107166	-0.494713	-0.853197	-0.137372	-1.10129	-0.743961	-0.251486	-1.01974	-0.487461	-0.372373	-1.50588	-0.392191	-0.704627	-0.335582	-0.80089	-1.02772	-0.539721	-0.511203	-0.258799	-0.0684372	-0.956732	-1.46731	-1.1254	-0.238674	-0.893681	0.215066	-0.498628	-0.859949	-1.11	-0.749849	-0.253476	-1.02781	-0.491319	-0.37532	-0.395295	-0.515249	-0.260847	-0.0689788	-0.964303	-1.47893	-0.900754	-0.510767	-0.880884	-1.13703	-0.768104	-1.05284	-0.50328	-0.404918	-0.557236
0.587098	-0.215979	0.309586	-0.840191	0.263971	0.301365	-0.140057	-0.62148	-0.439493	-0.542374	-0.0669109	-0.560343	-0.61699	-0.883563	-0.0719442	0.128848	-0.733101	-0.637303	-0.43105	-0.548918	-0.319194	-0.697016	-0.61645	0.127423	-0.37262	0.0573951	0.643542	0.33935	-0.84684	0.330338	-0.141166	-0.626399	-0.442971	-0.546666	-0.0674405	-0.621872	-0.434462	-0.553263	-0.32172	-0.702532	-0.621329	0.0629131	0.346067	-0.867456	0.336877	-0.144602	-0.453755	-0.559975	-0.637012	-0.657984
-0.0908528	0.244513	-0.102892	0.0660542	0.0722307	-0.541217	-0.737259	0.376013	-0.0142376	0.297928	-0.330872	0.492019	0.327914	0.227526	0.107363	-0.308182	-0.164863	0.193388	-0.337694	0.260971	0.270552	0.138046	-0.251978	-0.144739	-0.00360315	-0.0334979	-0.0915718	-0.103707	0.0724047	-0.545501	-0.743094	0.412163	-0.0143503	0.326571	-0.33349	0.359439	-0.340367	0.286061	0.296563	0.151318	-0.253972	-0.033763	-0.106231	0.0738379	-0.558781	-0.761184	-0.0146996	0.333035	0.366554	0.216176
-0.968017	-1.17921	-0.802544	-0.418319	-1.32883	-0.423152	-0.28699	-1.22443	-1.12687	-0.938644	-1.26221	-1.16153	-1.10597	-1.23659	-1.47245	-1.08823	-0.691284	-0.949887	-0.529952	-0.970665	-1.1733	-0.631552	-0.422003	-0.842317	-1.57757	-0.746805	-0.975678	-0.808895	-0.421629	-0.426501	-0.289262	-1.23412	-1.13579	-0.946072	-1.27219	-1.11472	-0.534146	-0.978347	-1.18259	-0.63655	-0.425343	-0.752715	-0.828588	-0.431894	-0.436884	-0.296304	-1.16344	-0.969104	-1.14186	-0.980712
NaN	-1.70912	-0.79938	-0.805985	-1.63652	NaN	-0.795532	-0.393629	NaN	-1.33869	NaN	-0.547922	-1.65306	NaN	NaN	0.872322	-1.87453	NaN	-1.07592	0.0056131	-1.2364	-1.37131	-0.57529	-1.04244	NaN	-1.87534	NaN	-0.805706	-0.812364	NaN	-0.801827	-0.396744	NaN	-1.34929	NaN	-1.66614	-1.08444	0.00615274	-1.24619	-1.38216	-0.579843	-1.89018	-0.825321	-0.832141	NaN	-0.821348	NaN	-1.38214	-1.7067	NaN
NaN	-1.42388	-0.997892	0.229307	-0.0680149	0.504689	0.312818	-0.556879	0.101271	0.414698	-0.602851	-0.0356462	0.047141	-0.613298	-0.578305	-0.743976	-0.94915	-0.714293	-0.411314	0.0308098	-0.953564	0.210327	0.462813	0.194403	-0.926687	-0.167269	NaN	-1.00579	0.251353	0.55321	0.342892	-0.561286	0.111007	0.454567	-0.607622	0.0516731	-0.414569	0.0337718	-0.96111	0.230547	0.507308	-0.168593	-1.03028	0.256328	0.56416	0.349679	0.113204	0.463565	0.0526959	-0.737473
0.52707	0.709914	0.62518	1.21768	0.112874	1.24575	0.89889	0.345018	0.948151	0.201957	0.172662	0.36815	0.76169	0.385575	0.707011	1.18664	0.949475	0.277777	0.477549	0.401691	0.569279	0.497508	0.686611	0.958199	0.273902	0.325628	0.577743	0.685284	1.33475	1.36552	0.985309	0.378188	1.03931	0.221373	0.189261	0.834919	0.523461	0.440309	0.624009	0.545338	0.752622	0.356934	0.698849	1.36117	1.39254	1.00481	1.05988	0.225755	0.851445	0.310509
-0.12926	0.66904	-0.514774	0.781865	-0.152842	-0.814089	-0.581115	0.407331	-0.0880907	0.364453	0.189826	0.418287	0.567047	0.272809	0.50612	-0.202674	0.244859	0.189573	-0.133325	0.532825	0.337025	0.403195	-0.273974	-0.270346	0.485125	0.0372516	-0.130283	-0.518848	0.857034	-0.820531	-0.585714	0.446492	-0.0887879	0.399491	0.208076	0.621563	-0.13438	0.584051	0.369426	0.441959	-0.276142	0.040833	-0.531479	0.873998	-0.840507	-0.599973	-0.0909494	0.407399	0.633866	0.211911
-0.817536	-1.47313	-0.393964	-0.84137	-0.403305	-0.0550609	-0.352393	-1.33879	-0.902453	-1.05069	-0.573981	-1.23378	-1.5884	-1.30567	-1.213	-0.480811	-0.646123	-1.19045	-0.710878	-1.23416	-1.11798	-1.2979	-0.479737	-0.713041	-1.95779	-0.963047	-0.824006	-0.397082	-0.848029	-0.0554967	-0.355182	-1.34938	-0.909595	-1.05901	-0.578524	-1.60097	-0.716504	-1.24393	-1.12683	-1.30817	-0.483534	-0.970668	-0.406749	-0.868674	-0.0568477	-0.363829	-0.931739	-1.08479	-1.63994	-1.22908
-1.00682	-1.04749	-0.791402	-1.08699	-1.08394	-1.33784	-1.47832	-1.08906	-0.710399	-1.32174	-1.71261	-0.0361822	-0.902686	-0.627343	-0.91763	-0.791229	-1.21377	-0.587835	-1.64906	-0.694072	-1.17137	-1.19678	-1.17157	-1.03453	-0.759499	-0.875037	-1.01479	-0.797665	-1.0956	-1.34843	-1.49002	-1.09768	-0.716021	-1.3322	-1.72617	-0.90983	-1.66211	-0.699565	-1.18064	-1.20625	-1.18084	-0.881962	-0.817084	-1.12227	-1.38126	-1.5263	-0.733453	-1.36463	-0.93198	-0.606911
3.04577	2.56764	NaN	0.825643	2.5817	0.22109	NaN	1.7867	NaN	2.47342	2.82962	2.48085	1.53009	1.9487	3.5547	2.23747	-0.00108456	1.93327	0.573582	1.73892	2.6773	1.26561	0.456697	1.58057	3.15571	1.95376	3.3386	NaN	0.905021	0.242346	NaN	1.95848	NaN	2.71122	3.10166	1.67719	0.628726	1.9061	2.9347	1.38728	0.500604	2.1416	NaN	0.922935	0.247143	NaN	NaN	2.76488	1.71039	2.16108
0.547807	0.306526	-0.171541	0.528013	0.523658	0.90786	0.610474	0.204892	0.569456	0.387307	0.485596	0.537289	0.224894	0.574555	0.591374	0.669919	0.865244	0.148645	0.599371	0.0194067	0.155688	0.298635	0.775619	0.808635	0.708156	0.358506	0.600473	-0.172898	0.578776	0.995142	0.669165	0.22459	0.624203	0.424543	0.532281	0.246516	0.656995	0.0212725	0.170656	0.327346	0.850187	0.392972	-0.177108	0.590232	1.01484	0.682411	0.636559	0.432946	0.251395	0.166161
0.128507	0.670224	0.482012	0.750731	0.760935	0.0430794	0.128204	0.488602	0.456322	0.47588	0.249814	0.664386	0.879232	0.597161	0.375009	0.0969337	0.099795	0.591831	0.580174	0.66674	0.630711	0.590479	0.453353	0.10422	0.664369	0.506171	0.140862	0.528353	0.822906	0.047221	0.14053	0.535576	0.500193	0.521631	0.273831	0.963762	0.635952	0.73084	0.691348	0.647247	0.496939	0.554835	0.538811	0.839195	0.0481557	0.143312	0.510093	0.531956	0.982838	0.661571
-0.433512	0.329091	-0.0560116	0.591418	-2.57338	-0.282535	0.767168	0.421608	NaN	0.518606	NaN	-0.110452	0.627557	0.72911	0.172131	0.305868	0.64895	0.363777	0.222586	0.222284	0.15123	0.916195	0.0897399	0.123507	-0.378526	0.226248	-0.436942	-0.0564549	0.648277	-0.284771	0.840924	0.462142	NaN	0.568464	NaN	0.687891	0.243985	0.243654	0.165769	1.00428	0.0983675	0.248	-0.0578293	0.661109	-0.291704	0.857569	NaN	0.579717	0.701507	0.406644
0.929253	0.851774	1.30178	1.45491	0.869454	1.07867	1.18953	0.674465	1.39211	1.26099	0.636595	1.06295	1.04394	1.28531	0.732311	0.819059	1.82441	0.887373	1.22626	0.952765	1.21008	0.895588	1.5586	0.927034	1.01772	1.25711	1.01859	1.42693	1.59478	1.18237	1.30389	0.739308	1.52595	1.38222	0.697798	1.14431	1.34415	1.04436	1.32642	0.98169	1.70844	1.37796	1.45518	1.62635	1.20577	1.3297	1.55615	1.40958	1.16696	0.991938
0.85862	0.786407	0.954473	0.833639	0.700633	-0.0740364	0.525048	1.17966	0.561975	0.856581	0.196226	0.329104	0.663347	0.818781	0.911718	0.0123811	0.800737	0.84192	0.26656	0.676771	0.707789	0.680965	0.262985	0.398199	0.820757	0.536272	0.941168	1.04624	0.913785	-0.0746223	0.575526	1.29307	0.616004	0.938933	0.215092	0.727121	0.292187	0.741836	0.775836	0.746433	0.288269	0.58783	1.06695	0.931872	-0.076439	0.586918	0.628197	0.957518	0.741514	0.941129
-0.477033	-0.744045	-0.674709	-2.48479	-0.802437	0.106282	-0.536945	-3.58385	-0.413904	-2.37419	0.297985	-1.94656	-1.75308	-1.14435	-0.246668	0.380682	-0.111851	-1.795	0.0229076	-1.95219	-1.41273	-1.97511	-0.657155	-0.72473	-0.730163	-1.23763	-0.480809	-0.680049	-2.50446	0.1165	-0.541195	-3.61221	-0.417179	-2.39298	0.326634	-1.76695	0.0251099	-1.96764	-1.42391	-1.99074	-0.662356	-1.24743	-0.696604	-2.56543	0.118806	-0.55437	-0.427336	-2.45124	-1.80997	-1.85325
-0.570096	0.32773	-0.376735	0.536103	-0.0125675	-0.661772	-0.254551	0.691587	0.112701	0.678469	-0.0767392	0.0314684	0.421143	0.396849	0.250449	-0.419795	0.408771	0.728372	-0.229434	0.501032	0.252708	0.498891	0.03791	-0.0620046	-0.303108	0.2016	-0.574607	-0.379717	0.587644	-0.667009	-0.256566	0.758076	0.123536	0.743697	-0.0773465	0.461632	-0.23125	0.549201	0.277003	0.546854	0.0415546	0.220982	-0.388961	0.599276	-0.683248	-0.262812	0.125982	0.758418	0.470769	0.814201
-0.186867	-0.342969	-0.0950305	-0.823744	-0.691651	-0.12196	-0.354906	-0.682303	-0.486628	-0.962153	-0.379598	-1.41508	-0.962564	-0.670806	-0.11744	0.382152	-0.156736	-0.838855	-0.548591	-0.980046	-0.738322	-0.789903	-0.822866	-0.142119	-0.545262	-0.641705	-0.188346	-0.0957826	-0.830263	-0.122925	-0.357715	-0.687703	-0.49048	-0.969768	-0.382602	-0.970182	-0.552932	-0.987802	-0.744165	-0.796154	-0.829378	-0.646783	-0.0981144	-0.850476	-0.125918	-0.366423	-0.50242	-0.993377	-0.993801	-0.866078
-0.210591	-0.407124	-0.133949	-0.702737	-0.383158	-0.0802733	-0.329846	-0.541781	-0.387232	-1.15977	-0.246814	-1.51914	-0.92538	-0.82435	-0.0480445	0.555458	-0.250694	-0.575002	-0.800015	-0.947475	-0.600929	-0.970308	-0.906354	0.0746801	-0.830109	-0.973104	-0.212258	-0.135009	-0.708298	-0.0809086	-0.332457	-0.546068	-0.390296	-1.16895	-0.248767	-0.932703	-0.806346	-0.954974	-0.605685	-0.977987	-0.913527	-0.980805	-0.138296	-0.725541	-0.0828783	-0.34055	-0.399798	-1.19741	-0.95541	-0.593662
-0.0490047	0.120732	-0.0289931	-0.367663	-0.233106	-0.565525	-0.613554	-0.163403	0.0274787	-0.244445	-0.46799	-0.184922	-0.0741594	-0.120778	-0.176454	-0.315313	-0.383756	-0.155373	-0.453875	-0.1882	-0.231317	-0.310585	-0.436257	-0.272107	-0.163127	-0.202575	-0.0493925	-0.0292225	-0.370572	-0.570001	-0.61841	-0.164697	0.0301205	-0.24638	-0.471694	-0.0747462	-0.457467	-0.189689	-0.233148	-0.313042	-0.439709	-0.204178	-0.0299339	-0.379594	-0.583878	-0.633465	0.0307167	-0.252378	-0.0765659	-0.160415
-0.712458	-0.2489	-0.270455	-0.364378	-0.766396	-0.828204	-1.0603	-0.297114	-0.157019	-0.277005	-0.751562	-0.457539	-0.189611	0.0670273	-0.213348	-0.251278	-0.421771	-0.347788	-0.872788	-0.65564	-0.564425	-0.124894	-0.395054	-0.465454	-0.800264	-0.724703	-0.718097	-0.272595	-0.367261	-0.834758	-1.06869	-0.299465	-0.158262	-0.279197	-0.757509	-0.191112	-0.879695	-0.660828	-0.568892	-0.125882	-0.39818	-0.730438	-0.279232	-0.376202	-0.85508	-1.09471	-0.162115	-0.285994	-0.195764	-0.359074
NaN	0.0303483	1.96325	NaN	1.57834	1.35169	1.31457	NaN	NaN	NaN	1.72562	NaN	0.579892	NaN	1.65909	1.89164	1.15993	0.668989	NaN	0.348689	NaN	NaN	-0.728719	1.06978	NaN	1.45575	NaN	2.152	NaN	1.48164	1.44095	NaN	NaN	NaN	1.89152	0.635643	NaN	0.382212	NaN	NaN	-0.734486	1.59571	2.19459	NaN	1.51097	1.46948	NaN	NaN	0.648224	0.747821
-0.68525	-0.409915	-0.47575	-0.0518535	-0.532175	-0.188112	-0.0703835	-0.130023	-0.0919541	-0.106387	-0.874737	-0.750344	-0.188557	-0.0962226	-0.855449	-0.501186	0.00976963	-0.211017	-0.228043	-0.0173025	-0.424847	0.0719473	-0.118861	-0.419258	-0.906682	-0.330364	-0.690673	-0.479515	-0.0522639	-0.189601	-0.0709405	-0.131052	-0.0926818	-0.107229	-0.881659	-0.190049	-0.229847	-0.0174395	-0.428209	0.0788643	-0.119802	-0.332978	-0.491189	-0.0535362	-0.194216	-0.0726676	-0.0949382	-0.10984	-0.194676	-0.217865
-0.806545	0.325032	-0.415137	0.903152	-0.0358354	0.221603	0.582557	0.550587	0.330409	0.593401	-0.0300529	0.538711	0.416246	1.00382	0.164796	0.282676	1.12017	0.675051	-1.19088	0.395754	0.341114	0.536692	0.792978	0.499567	-0.591051	-0.13247	-0.812928	-0.418422	0.989981	0.242908	0.638564	0.60352	0.362175	0.650451	-0.0302908	0.456264	-1.2003	0.433802	0.373909	0.588289	0.869215	-0.133518	-0.428609	1.00958	0.247716	0.651204	0.369344	0.663326	0.465296	0.754597
0.05848	-0.216152	0.213505	-0.316003	-0.0391937	0.518392	0.283977	-0.514194	-0.025675	-0.32406	0.221939	-0.305806	-0.332299	-0.263283	0.222114	0.52701	0.0927589	-0.311108	-0.0803385	-0.595398	-0.397219	-0.38432	-0.0486629	0.164279	-0.056065	-0.0126278	0.0641023	0.234031	-0.318504	0.56823	0.311279	-0.518264	-0.0258782	-0.326625	0.243276	-0.334929	-0.0809743	-0.600109	-0.400363	-0.387361	-0.049048	-0.0127277	0.238664	-0.326257	0.579478	0.31744	-0.0265082	-0.334576	-0.343082	-0.321203
0.834834	0.201275	1.00213	0.132805	0.43524	0.440594	0.40985	0.0383447	0.510778	-0.197003	0.724288	0.032455	-0.0189484	-0.108983	0.464253	1.09247	0.244271	-0.414247	0.104867	-0.0653034	0.158648	-0.13468	0.38966	0.639128	0.20012	0.177514	0.915095	1.09848	0.145573	0.482953	0.449253	0.0420311	0.559884	-0.198562	0.793921	-0.0190984	0.114949	-0.0658202	0.173901	-0.135746	0.427122	0.194581	1.12022	0.148455	0.492512	0.458146	0.570966	-0.203396	-0.0195633	-0.42769
0.0827818	0.349579	-0.644434	-1.40808	0.0920042	-1.17047	-1.43167	-0.285227	-1.29021	-1.52747	-0.341385	-0.435524	-0.432458	-0.502097	0.113103	-0.146747	-1.36085	-0.656445	-1.34195	-0.293244	-0.176778	-0.974779	-1.25537	-1.39157	-0.218185	-0.797588	0.0907404	-0.649534	-1.41922	-1.17973	-1.443	-0.287484	-1.30043	-1.53955	-0.344087	-0.43588	-1.35257	-0.295564	-0.178177	-0.982493	-1.26531	-0.8039	-0.665347	-1.45377	-1.20845	-1.47813	-1.33208	-1.57703	-0.446492	-0.677747
1.21754	1.07337	0.812086	0.524378	1.50372	1.06321	0.978154	0.494355	1.24901	0.151669	0.171087	0.742408	0.951153	-0.811897	0.87286	1.30714	-0.262223	0.68722	1.36688	0.735296	0.919146	0.505556	0.676833	0.826655	1.39774	1.82762	1.33459	0.890161	0.574792	1.16543	1.07219	0.541882	1.36908	0.16625	0.187535	1.0426	1.49829	0.805987	1.00751	0.55416	0.741904	2.00333	0.90778	0.58617	1.18849	1.09342	1.39618	0.169541	1.06323	0.7682
-0.793161	-1.38717	-0.797763	-1.63079	-0.520873	0.506537	-0.103588	-1.68125	-1.02953	-1.31619	-1.02602	-1.25433	-1.38016	-1.25	-0.508139	-0.154894	-1.28964	-1.56873	-0.591997	-1.89162	-1.13771	-1.65521	-1.02347	-0.470155	NaN	-0.791258	-0.799438	-0.804076	-1.6437	0.555236	-0.104408	-1.69456	-1.03768	-1.32661	-1.03414	-1.39108	-0.596682	-1.90659	-1.14672	-1.66831	-1.03157	-0.79752	-0.823651	-1.68372	0.566226	-0.10695	-1.06294	-1.3589	-1.42495	-1.61963
-0.0297132	0.182241	-0.257044	0.406032	0.244028	NaN	NaN	0.676512	0.0986626	0.634298	-0.233191	0.18346	0.301143	0.720835	0.0496539	-0.419129	0.586425	0.827322	0.34359	0.49629	0.374587	0.334018	0.0515948	-0.144326	0.0100609	0.0179458	-0.0299483	-0.259078	0.445067	NaN	NaN	0.741552	0.108148	0.69528	-0.235037	0.330095	0.376623	0.544003	0.4106	0.366131	0.0565551	0.0196712	-0.265385	0.453877	NaN	NaN	0.110289	0.709042	0.336629	0.924811
-0.588416	-0.126729	-0.310495	-0.489161	-0.176582	-0.376423	-0.851126	-0.175784	-0.790342	-0.086239	-0.759585	-0.0982907	0.132564	0.0730956	-0.323157	-0.715285	-0.533466	-0.112272	-0.23507	0.0829929	0.0166162	-0.174529	-0.655986	-1.06279	-0.138415	-0.642033	-0.593073	-0.312953	-0.493032	-0.379402	-0.857861	-0.177175	-0.796596	-0.0869215	-0.765596	0.145309	-0.236931	0.0909719	0.0182137	-0.17591	-0.661177	-0.647114	-0.320571	-0.505035	-0.388639	-0.878746	-0.815989	-0.0890376	0.148185	-0.115915
NaN	1.95686	1.86838	2.44326	2.85759	1.91278	NaN	2.96743	2.25871	2.33506	1.82048	1.99276	2.02927	2.34632	2.59118	1.94996	3.103	1.56278	1.94595	1.8242	2.53232	2.17687	2.38274	2.74577	NaN	2.55533	NaN	2.04801	2.67816	2.09667	NaN	3.25272	2.47586	2.55955	1.9955	2.22437	2.13303	1.99958	2.77578	2.38615	2.61182	2.801	2.08854	2.73117	2.13817	NaN	2.52487	2.61021	2.2684	1.74693
-0.721117	0.0788263	-0.392515	0.0441643	-1.23605	0.132206	0.0680884	-0.495391	-0.55432	-0.352071	-0.331413	-0.650577	-0.458298	-0.090298	-0.24947	-0.366696	-0.0449664	-0.794301	0.202237	0.0206284	-0.221768	-0.233153	0.140743	-0.155717	-0.739766	0.39075	-0.726824	-0.395621	0.0484102	0.144917	0.0746344	-0.499312	-0.558707	-0.354857	-0.334035	-0.461925	0.22168	0.0226116	-0.223524	-0.234998	0.154274	0.428317	-0.405253	0.0493685	0.147785	0.0761117	-0.572309	-0.363496	-0.47317	-0.820077
-0.742545	-1.40785	-0.431653	-0.398385	-1.01721	-0.0449473	-0.342772	-1.09562	0.0133368	-0.395945	-1.03481	0.0283869	-0.53146	-0.381118	-0.986161	-0.242957	-0.149443	-0.304666	-0.113275	-0.765727	-1.5231	-0.181027	-0.178906	-0.309824	0.161379	-0.616895	-0.748421	-0.435069	-0.401538	-0.045303	-0.345484	-1.10429	0.014619	-0.399079	-1.043	-0.535666	-0.114171	-0.771787	-1.53515	-0.18246	-0.180322	-0.621777	-0.445661	-0.411313	-0.0464059	-0.353895	0.0149083	-0.408794	-0.548707	-0.314553
NaN	NaN	-1.19497	NaN	-1.5519	NaN	-0.31218	NaN	-0.149908	-0.869755	NaN	-0.976802	-1.01496	-0.390638	-1.1865	-0.945643	-0.42691	-0.620106	0.766477	NaN	-1.12637	NaN	-0.378853	-0.571681	-0.613764	-0.911276	NaN	-1.20443	NaN	NaN	-0.314651	NaN	-0.151094	-0.876638	NaN	-1.02299	0.840167	NaN	-1.13528	NaN	-0.381852	-0.918488	-1.23375	NaN	NaN	-0.322311	-0.154772	-0.89798	-1.04789	-0.640229
-0.0443123	-0.244478	0.211603	0.541178	-0.210958	0.163898	0.709339	-0.660321	0.120139	-0.221517	-0.492313	-0.516614	-0.273249	-0.10592	-0.358776	-0.0708657	0.088738	-0.413195	0.146177	0.0963683	-0.0426073	-0.0157403	0.376626	0.197373	-0.479448	0.535536	-0.044663	0.231946	0.593207	0.179656	0.777535	-0.665547	0.131689	-0.22327	-0.496209	-0.275412	0.160231	0.105633	-0.0429445	-0.0158649	0.412835	0.587023	0.236538	0.604949	0.183212	0.792926	0.134295	-0.228705	-0.282117	-0.426603
-0.0937477	0.338551	0.0231952	0.978211	0.591742	0.342687	0.881101	0.386954	0.19964	0.663777	-0.117352	-0.00366299	0.375369	0.766639	0.390881	0.260744	0.92969	0.390232	1.08358	0.684766	0.464331	0.819588	0.95879	0.533352	0.0738082	0.826852	-0.0944896	0.0254252	1.07226	0.375632	0.96581	0.424156	0.218833	0.727593	-0.11828	0.411457	1.18775	0.7506	0.508972	0.898383	1.05097	0.906346	0.0259284	1.09348	0.383068	0.984927	0.223164	0.741995	0.419601	0.436216
0.114644	0.842638	-0.0632981	0.712502	0.88045	-0.67275	-0.459128	1.19898	0.314598	0.930419	0.595385	0.897266	0.846162	0.882129	0.384486	-0.450924	0.436458	1.06907	0.974506	0.808254	0.990623	0.942409	0.383098	-0.029006	1.05751	0.555152	0.125665	-0.0637991	0.781003	-0.678074	-0.462761	1.31425	0.344843	1.01987	0.652625	0.927512	1.0682	0.885959	1.08586	1.03301	0.419929	0.608525	-0.0653522	0.796462	-0.694582	-0.474027	0.351669	1.04006	0.945872	1.19504
-0.0243814	0.730377	-0.111047	0.598291	0.66603	-0.72497	-0.541821	1.10145	0.0893982	0.926396	0.572521	0.770925	0.7202	0.961621	0.415207	-0.687414	0.381924	0.93383	0.93805	0.764228	0.849831	0.736928	0.227038	-0.0804898	1.06456	0.497534	-0.0245743	-0.111926	0.655811	-0.730707	-0.546109	1.20734	0.097993	1.01546	0.627563	0.789441	1.02823	0.837701	0.931534	0.807776	0.248866	0.545367	-0.11465	0.668792	-0.748496	-0.559404	0.0999326	1.03556	0.805067	1.04387
-0.0582038	0.688563	-0.0843116	0.625147	0.795138	-0.849096	-0.631405	1.08235	0.151114	0.975696	0.433079	0.754949	0.712558	0.885807	0.452578	-0.688089	0.298067	0.910829	0.930595	0.82216	0.888453	0.797134	0.250386	-0.106387	1.07494	0.465529	-0.0586644	-0.0849788	0.685249	-0.855816	-0.636402	1.18641	0.165642	1.0695	0.474716	0.781064	1.02006	0.901203	0.973869	0.87377	0.274458	0.510284	-0.0870476	0.698812	-0.876651	-0.651896	0.168921	1.09067	0.796524	1.01816
NaN	-0.231488	NaN	0.858186	NaN	NaN	0.647969	0.543043	0.901289	0.589513	-0.635868	-0.235239	0.647606	0.882015	-0.985839	-1.29037	NaN	0.501056	0.988659	0.315258	NaN	0.757595	0.542515	0.0642551	NaN	0.481894	NaN	NaN	0.940692	NaN	0.710265	0.595252	0.987939	0.646188	-0.6409	0.709866	1.08371	0.345567	NaN	0.83043	0.594673	0.528223	NaN	0.959312	NaN	0.724324	1.00749	0.658979	0.723917	0.560099
0.17518	-1.18558	-0.0935217	-1.77849	-0.698631	0.12602	-0.225402	-1.41809	-0.877522	-1.35803	-0.481059	-1.45217	-1.16727	-1.50346	-0.857535	-0.4603	-1.29611	-1.05722	-0.914913	-1.21677	-0.974024	-1.54528	-0.847081	-0.324799	-0.874507	-0.845869	0.192022	-0.0942618	-1.79257	0.138135	-0.227186	-1.42932	-0.884467	-1.36877	-0.484866	-1.17651	-0.922153	-1.2264	-0.981733	-1.55751	-0.853784	-0.852563	-0.0965566	-1.83621	0.140869	-0.232717	-0.905999	-1.4021	-1.20515	-1.09153
-0.491715	0.18929	-0.179245	0.816055	-0.22949	0.525011	0.806658	0.641911	0.437422	1.03644	0.222406	-0.498988	0.709566	1.36269	-0.130002	-0.414057	1.5906	NaN	2.27305	0.204158	0.61919	1.25964	1.30015	0.343327	2.15092	-0.226048	-0.495606	-0.180663	0.89451	0.575486	0.88421	0.703625	0.479476	1.13608	0.243788	0.777783	2.49158	0.223786	0.678719	1.38074	1.42515	-0.227837	-0.185062	0.912216	0.586877	0.901712	0.488967	1.15857	0.793179	NaN
0.301554	-0.0976722	0.537786	-0.763316	0.246709	0.218908	0.1051	-1.18717	-0.610526	-0.849972	0.602097	-0.879339	-0.946763	-0.965073	0.0881086	0.784718	-0.0824875	-1.01253	-0.588332	-0.428912	-0.552563	-1.02719	-0.481718	-0.057891	0.077693	-0.100638	0.330546	0.589488	-0.769357	0.239954	0.115205	-1.19656	-0.615358	-0.856698	0.659982	-0.954255	-0.592988	-0.432306	-0.556936	-1.03532	-0.48553	-0.101434	0.601157	-0.788087	0.244703	0.117485	-0.630339	-0.877555	-0.977487	-1.04538
0.528271	-0.0660884	0.669913	0.312232	0.564391	0.648228	0.746053	-0.238273	0.0953351	0.11811	0.705473	-0.209648	0.0134765	0.0529045	0.294107	0.448586	0.389056	-0.0395903	0.685072	-0.217913	0.381086	-0.0972574	0.538126	-0.157357	0.319436	0.315058	0.579059	0.734318	0.34225	0.710549	0.817778	-0.240159	0.104501	0.129466	0.773297	0.0147722	0.750935	-0.219637	0.417724	-0.0980271	0.589861	0.345347	0.748853	0.349025	0.724613	0.833965	0.106569	0.132028	0.0150646	-0.0408751
-0.756219	-0.478268	-1.07832	-0.712721	-0.476025	-0.906713	-1.11396	-0.555376	-1.04376	-0.654459	-1.2535	-0.320743	-0.662012	-0.547277	-0.76853	-1.1255	-0.966842	-0.431324	-0.913014	-0.442116	-0.521119	-0.778331	-1.15922	-1.07558	-0.591451	-0.819052	-0.762204	-1.08686	-0.718361	-0.913889	-1.12277	-0.559772	-1.05202	-0.659638	-1.26342	-0.667251	-0.92024	-0.445615	-0.525243	-0.78449	-1.1684	-0.825534	-1.11332	-0.73585	-0.936137	-1.15011	-1.07763	-0.675697	-0.683495	-0.445321
-0.491925	-0.910392	-0.452352	-1.43723	-0.409081	0.318277	-0.137638	-1.72458	-0.86814	-1.28936	0.127805	-1.76632	-1.46995	-1.07108	-0.525633	-0.0505054	-0.809323	-1.7712	-0.587762	-1.69181	-1.26999	-1.60287	-0.53112	-0.590329	-0.647138	-0.920043	-0.495818	-0.455932	-1.4486	0.348876	-0.138727	-1.73823	-0.87501	-1.29956	0.140092	-1.48159	-0.592413	-1.7052	-1.28004	-1.61556	-0.535323	-0.927324	-0.467032	-1.48387	0.355782	-0.142105	-0.896312	-1.3312	-1.51766	-1.82867
-0.693704	-1.45661	-0.778907	-1.18941	-1.22382	0.106538	-0.584617	-1.58673	-0.921853	-1.59932	-0.245957	-2.07064	-1.30604	-1.73189	-1.01135	-0.762211	-1.08859	-1.56236	-0.928019	-1.54097	-1.44212	-1.88453	-1.20192	-0.775803	-1.52033	-1.41924	-0.699194	-0.785071	-1.19883	0.116781	-0.589244	-1.59929	-0.929149	-1.61197	-0.247904	-1.31638	-0.935363	-1.55317	-1.45353	-1.89944	-1.21143	-1.43048	-0.804184	-1.22801	0.119092	-0.603589	-0.951769	-1.65122	-1.34843	-1.61306
-0.439077	-1.1364	0.270161	-0.635213	-0.404195	0.311063	-0.19522	-1.30736	0.0746411	-0.804795	-0.709962	-0.42195	-0.579181	-0.849407	-1.11826	-0.501819	-0.459142	-0.586083	-0.304591	-0.885455	-0.936781	-0.938932	0.0499991	-0.0811964	-1.26095	-0.486504	-0.442552	0.296134	-0.64024	0.340969	-0.196765	-1.3177	0.0818171	-0.811164	-0.715581	-0.583765	-0.307002	-0.892463	-0.944194	-0.946362	0.054806	-0.490354	0.301996	-0.655826	0.347718	-0.201556	0.0834365	-0.830912	-0.597977	-0.605102
NaN	3.0411	NaN	2.09053	2.6151	0.591614	NaN	1.77081	2.80091	1.59844	0.410074	2.05715	2.40736	2.1204	2.22951	2.60759	NaN	2.39114	NaN	2.5297	1.90423	2.46232	2.02581	-0.355224	NaN	2.21914	NaN	NaN	2.29151	0.648492	NaN	1.94106	3.07019	1.75211	0.449499	2.6388	NaN	2.77291	2.0873	2.69904	2.22057	2.43249	NaN	2.33687	0.661328	NaN	3.13096	1.78679	2.69103	2.6729
-0.970601	-0.901996	-1.48224	-0.547911	-0.341969	-0.378381	-0.109655	-0.816508	-0.291374	-0.0569401	-1.26436	-0.774975	-1.26106	-0.492004	-0.379525	-0.740173	-0.256762	-0.445794	0.11968	-0.975486	-0.464907	-0.338723	-0.580948	-0.489123	-0.490197	-0.427345	-0.978282	-1.49397	-0.552247	-0.381376	-0.110523	-0.82297	-0.29368	-0.0573907	-1.27436	-1.27104	0.131186	-0.983206	-0.468586	-0.341403	-0.585546	-0.430727	-1.53034	-0.565692	-0.39066	-0.113214	-0.300829	-0.0587879	-1.30199	-0.46026
-0.439186	-0.258217	0.0462519	0.411023	0.232085	0.254513	0.442345	0.0719458	0.583454	0.198893	-0.0194278	-0.00451234	-0.0249639	0.499696	-0.296754	0.0781094	0.438436	0.0194824	0.519423	0.126019	-0.116789	0.201136	0.720293	0.198943	-0.0172621	0.192329	-0.442662	0.0506986	0.450538	0.278981	0.484872	0.0788626	0.639547	0.218014	-0.0195815	-0.0251615	0.569361	0.138134	-0.117713	0.220474	0.789542	0.21082	0.0517021	0.459456	0.284504	0.494469	0.652206	0.22233	-0.025774	0.0217782
-0.761041	-0.890268	-0.00314627	0.290335	-0.498459	-0.23389	0.141814	-0.173681	0.643385	0.00325258	-0.385746	0.445594	-0.0964974	0.103961	-0.742358	-0.78331	0.0599531	-0.344717	0.21685	-0.0882378	-0.4293	0.266555	0.512027	-0.0511161	-0.514938	0.0264978	-0.767064	-0.00317117	0.318248	-0.235741	0.155448	-0.175056	0.70524	0.00356528	-0.388799	-0.0972611	0.237698	-0.0889361	-0.432698	0.292182	0.561253	0.0290453	-0.00324837	0.324548	-0.24148	0.158524	0.7192	0.00363585	-0.0996289	-0.355904
-0.542637	-0.025451	0.0387581	0.333842	-0.527636	0.472294	0.529851	0.0172064	1.0305	-0.029256	0.199426	0.497558	0.160943	0.588151	0.129543	0.350581	0.722904	0.140095	0.258621	-0.0879299	-0.226482	0.19245	0.942703	0.521489	-0.795317	0.2784	-0.546932	0.0424843	0.365937	0.517701	0.580791	0.0188606	1.12958	-0.0294875	0.218599	0.176416	0.283484	-0.0886258	-0.228274	0.210952	1.03333	0.305165	0.0433253	0.373181	0.527948	0.592287	1.15193	-0.0302054	0.179908	0.156604
0.144539	0.699527	1.01967	0.97453	0.6387	1.3167	1.35906	0.64211	2.09712	0.608399	1.28338	1.05075	0.94521	0.994456	1.03301	1.55119	1.395	0.572633	0.794633	0.354313	0.305288	0.856319	1.73574	1.45161	0.0590944	1.1491	0.158435	1.1177	1.06822	1.44329	1.48972	0.703843	2.29874	0.66689	1.40676	1.03608	0.871029	0.388377	0.334638	0.938646	1.90262	1.25957	1.13983	1.08937	1.47185	1.51921	2.34424	0.680091	1.05659	0.64011
0.427414	0.104742	-0.00467254	-0.462647	-0.0892609	-0.119497	0.0895518	-0.202567	0.049969	-0.386432	0.130817	-0.0260831	-0.215071	0.135473	0.105655	0.454623	0.0380588	-0.180341	0.169652	-0.397937	-0.057831	-0.302386	0.0156378	-0.0392061	0.288884	-0.312675	0.468505	-0.00470952	-0.466309	-0.120442	0.0981614	-0.20417	0.054773	-0.38949	0.143393	-0.216773	0.185963	-0.401086	-0.0582886	-0.304779	0.0171412	-0.31515	-0.00482417	-0.477661	-0.123375	0.100104	0.0558572	-0.398973	-0.222051	-0.186193
0.0479904	0.520111	-0.264121	-0.779763	-0.204456	-1.22338	-1.47869	0.390566	-1.47975	0.212826	-0.191442	-0.710448	0.166351	0.0685026	0.421959	-0.765426	-1.20977	0.404672	NaN	0.291523	0.145085	0.134686	-1.3216	-1.08123	-0.0908017	-0.314576	0.0526042	-0.266211	-0.785934	-1.23306	-1.49039	0.428115	-1.49146	0.233287	-0.192957	0.182345	NaN	0.31955	0.159033	0.147634	-1.33205	-0.317065	-0.272692	-0.805067	-1.26308	-1.52667	-1.52777	0.237904	0.185954	0.452358
0.320144	0.208454	1.52943	-0.610001	-0.371104	-0.732172	-1.52614	-0.445242	-0.0910562	0.0604139	0.0275168	0.337683	-0.346834	0.330957	0.190269	-0.356469	-0.342561	-0.218722	-0.871754	-0.225857	-0.318156	-0.439077	-0.519168	-0.617596	-0.293217	-0.229208	0.350923	1.67647	-0.614829	-0.737966	-1.53822	-0.448766	-0.0917768	0.0662222	0.0301623	-0.349578	-0.878653	-0.227645	-0.320674	-0.442552	-0.523277	-0.231022	1.70966	-0.629797	-0.755932	-1.57567	-0.0940111	0.0675329	-0.358089	-0.22582
-0.753407	-0.438035	-0.244097	-0.567108	-1.02869	-0.975075	-1.2322	-0.660421	-0.230852	-0.591395	-0.989382	-0.0629662	-0.594611	-0.485865	-0.562026	-0.576905	-1.02443	-0.318898	-1.44405	-0.634355	-0.77459	-0.643504	-0.882451	-0.690856	-0.937455	-0.788679	-0.759369	-0.246029	-0.571596	-0.982792	-1.24196	-0.665647	-0.232679	-0.596075	-0.997212	-0.599317	-1.45548	-0.639375	-0.78072	-0.648597	-0.889435	-0.794921	-0.252018	-0.585511	-1.00672	-1.27219	-0.238344	-0.610587	-0.613907	-0.329247
-1.19616	-0.134671	-1.13816	0.417371	0.1913	-1.41299	-0.379561	0.386215	-0.517507	0.291012	-0.347418	-0.297167	0.163033	0.301369	-0.369874	-0.727394	0.14704	0.377296	-0.540961	0.5624	0.0729751	0.337535	-0.442032	-0.226995	-1.20453	-0.235222	-1.20563	-1.14716	0.457498	-1.42417	-0.382565	0.423346	-0.521602	0.31899	-0.350168	0.178707	-0.545242	0.616469	0.0799909	0.369986	-0.44553	-0.237084	-1.17509	0.466553	-1.45884	-0.391878	-0.534301	0.325304	0.182245	0.421756
-0.298488	-0.363928	-0.5178	0.0584754	-0.241623	-0.00948362	-0.0069192	-0.128489	-0.502989	-0.360421	-0.422512	-0.112537	-0.549014	0.0100813	-0.477233	-0.425911	-0.0216108	-0.518218	-0.141434	-0.172581	-0.378418	-0.143761	-0.105237	-0.289976	-0.354051	-0.420909	-0.30085	-0.521897	0.0640972	-0.00955868	-0.00697396	-0.129506	-0.50697	-0.363273	-0.425856	-0.553359	-0.142553	-0.173947	-0.381413	-0.144899	-0.106069	-0.42424	-0.534603	0.0653659	-0.00979138	-0.00714374	-0.519312	-0.372117	-0.56683	-0.535034
-0.284763	-0.195277	-0.423997	0.0760746	-0.365803	-0.0496656	0.0973027	-0.133072	-0.559558	-0.236118	-0.426841	0.0519326	-0.471062	0.0902668	-0.318574	-0.511402	-0.0181118	-0.344225	0.241089	-0.11351	-0.469472	-0.0613194	0.0403436	-0.348811	-0.206792	-0.183029	-0.287017	-0.427353	0.0833885	-0.0500586	0.106657	-0.134125	-0.563986	-0.237986	-0.430219	-0.47479	0.264267	-0.114408	-0.473187	-0.0618047	0.0442222	-0.184478	-0.437757	0.085039	-0.0512773	0.108769	-0.577716	-0.24378	-0.486349	-0.355396
0.66515	0.328806	0.470052	0.114629	-0.163266	0.215692	NaN	-0.149203	-0.16545	-0.0389237	0.446401	-0.307118	-0.205455	-0.174433	0.421669	0.317055	0.22984	-0.274197	0.0561574	0.0347107	-0.0386222	-0.124492	0.0196648	0.304063	0.251382	0.336231	0.729097	0.515243	0.125649	0.236429	NaN	-0.150384	-0.16676	-0.0392318	0.489318	-0.207081	0.0615563	0.0380478	-0.0389278	-0.125477	0.0215554	0.368556	0.525441	0.128137	0.241109	NaN	-0.170819	-0.0401869	-0.212122	-0.283095
-0.845652	-0.869195	-0.476849	-1.36635	-0.966569	-0.112066	-0.373898	-0.970119	-0.753914	-1.35724	-0.424041	-1.15872	-1.23734	-1.34317	-1.12035	-0.504472	-0.510045	-1.56079	-0.70644	-1.85058	-1.38637	-1.30045	-0.851943	-0.438702	-0.294932	-1.17781	-0.852345	-0.480623	-1.37716	-0.112953	-0.376857	-0.977797	-0.75988	-1.36798	-0.427397	-1.24714	-0.71203	-1.86523	-1.39734	-1.31074	-0.858686	-1.18713	-0.492323	-1.41069	-0.115703	-0.386032	-0.778379	-1.40128	-1.2775	-1.61144
0.532726	0.178501	0.622503	0.260883	0.414421	1.19201	0.859117	0.444628	-0.00449939	0.0745795	0.651891	-0.743574	0.338546	-0.201834	0.521902	1.02929	0.342013	-0.0204129	0.295729	-0.375814	0.154243	0.15827	0.688239	0.840291	0.309076	0.708935	0.583942	0.68235	0.285964	1.30661	0.941713	0.487375	-0.00453499	0.0817496	0.714564	0.371094	0.32416	-0.378788	0.169072	0.173486	0.754406	0.777092	0.695857	0.291624	1.33247	0.960353	-0.0046454	0.0833677	0.378439	-0.0210754
-1.19486	-0.564159	-0.994763	-0.933596	-0.783745	-0.856899	-1.33706	-0.609019	-0.786537	-0.213177	-1.57656	-0.288679	-0.478938	-0.363209	-1.15481	-0.970288	-0.866892	-0.632127	-0.975207	-0.338617	-0.586245	-0.608965	-0.761088	-0.920506	-0.611302	-0.449226	-1.20432	-1.00264	-0.940984	-0.86368	-1.34764	-0.613839	-0.792762	-0.214864	-1.58904	-0.482728	-0.982924	-0.341296	-0.590884	-0.613785	-0.767112	-0.452781	-1.02704	-0.963892	-0.884706	-1.38045	-0.812061	-0.220095	-0.49448	-0.65264
1.30517	1.64559	1.29996	1.63432	1.55124	0.907518	1.81958	1.50331	1.62005	1.40003	1.21322	1.02912	1.52665	1.7016	1.46963	1.27566	1.8974	1.01428	1.62162	1.21633	1.37612	1.30908	2.25307	1.36691	1.30343	1.64441	1.43065	1.42494	1.79144	0.994767	1.99452	1.64783	1.7758	1.53463	1.32986	1.67342	1.77753	1.33327	1.50842	1.43494	2.46968	1.8025	1.45315	1.8269	1.01446	2.034	1.81095	1.565	1.70654	1.1338
-2.69082	-2.94571	-1.60338	-0.420353	-2.4781	-1.57227	-0.437524	-1.1267	-1.18721	-0.691503	-2.36883	-0.598448	-1.36825	-0.948001	-3.23903	-4.11316	-0.908112	-0.539615	0.183766	-0.666264	-2.29009	0.0176573	-0.425665	-1.20448	-1.22107	-0.778118	-2.71211	-1.61606	-0.42368	-1.58472	-0.440987	-1.13561	-1.19661	-0.696976	-2.38758	-1.37908	0.201434	-0.671536	-2.30821	0.0193549	-0.429034	-0.784276	-1.65541	-0.433994	-1.6233	-0.451723	-1.22574	-0.713944	-1.41265	-0.557126
NaN	0.254552	-1.50815	-0.0226552	2.20858	0.685304	1.28908	-0.975251	NaN	-1.4615	-0.923408	-1.80009	-0.714548	-0.194987	0.0319766	1.05568	0.632397	-1.39071	-0.163024	0.126548	0.17625	-1.40691	-0.352165	-0.388592	NaN	0.025089	NaN	-1.52009	-0.0228345	0.751189	1.41302	-0.982969	NaN	-1.47307	-0.930716	-0.720203	-0.164315	0.138714	0.193194	-1.41804	-0.354952	0.027501	-1.55709	-0.0233904	0.766058	1.44099	NaN	-1.50893	-0.737736	-1.43584
-0.140377	-1.26172	-0.250129	-1.544	-0.406122	0.189596	0.00216349	-1.67121	-0.78423	-1.4924	-0.316469	-1.46694	-1.50612	-1.74556	-0.764135	-0.189016	-1.16792	-1.45671	-0.939538	-1.86511	-1.05618	-1.46345	-0.723703	-0.196929	-0.834517	-0.928941	-0.141487	-0.252108	-1.55622	0.207823	0.00237148	-1.68443	-0.790436	-1.50421	-0.318974	-1.51804	-0.946973	-1.87987	-1.06454	-1.47503	-0.729431	-0.936292	-0.258246	-1.5941	0.211937	0.00241842	-0.809679	-1.54083	-1.555	-1.50398
-0.435369	0.086262	-0.662458	-1.37624	-0.102182	NaN	NaN	0.203024	-1.43346	0.119813	-0.358219	0.211375	0.249869	0.19655	-0.434407	-0.848225	-1.46337	0.353164	-0.862851	0.359829	0.178401	0.0330921	-1.15736	-1.01708	-0.628746	-0.502769	-0.438814	-0.667701	-1.38714	NaN	NaN	0.222542	-1.4448	0.131332	-0.361054	0.273892	-0.86968	0.394423	0.195552	0.0362735	-1.16652	-0.506748	-0.683956	-1.4209	NaN	NaN	-1.47997	0.133932	0.279313	0.39478
-0.0465893	0.859735	0.032057	0.809019	0.945856	-0.591378	-0.506164	1.09493	0.222118	1.08602	0.795556	1.20064	1.06054	1.18403	0.859145	-0.49065	0.481814	1.13501	1.01853	0.9576	1.05475	0.816834	0.260519	-0.0331308	1.16469	0.571083	-0.046958	0.035139	0.886798	-0.596058	-0.51017	1.20019	0.243473	1.19043	0.872041	1.1625	1.11645	1.04966	1.15615	0.895365	0.285565	0.625987	0.0358345	0.904351	-0.610569	-0.52259	0.248292	1.214	1.18551	1.26876
0.692066	0.365018	0.651378	0.136024	-0.330699	0.726825	0.536751	0.0529397	0.580072	-0.0936122	0.639706	0.00549653	-0.0583513	0.127777	0.426241	0.797384	0.388368	0.034283	0.860573	-0.596896	0.142078	0.396031	0.112632	0.734134	0.364347	0.236041	0.758601	0.714002	0.149101	0.796702	0.588355	0.0580294	0.635841	-0.094353	0.701207	-0.0588131	0.943308	-0.601619	0.155738	0.434105	0.123461	0.258734	0.728135	0.152053	0.812472	0.600001	0.648426	-0.09665	-0.0602449	0.0383229
-0.0604595	-4.65502	-3.64844	-2.9365	-0.434317	-2.34611	0.145423	0.1592	-0.583653	0.0554859	-0.214937	NaN	-0.32322	-0.118205	NaN	-0.352582	0.116006	-0.226115	-2.22861	-0.977523	-3.28479	-0.255828	-3.09653	-3.90739	-0.796186	-0.683558	-0.0609379	-3.67731	-2.95974	-2.36468	0.159404	0.174506	-0.588271	0.0608203	-0.216638	-0.325778	-2.24624	-0.985259	-3.31078	-0.257853	-3.12104	-0.688967	-3.76683	-3.03179	-2.42225	0.16256	-0.602593	0.0620242	-0.333709	-0.233453
0.199987	0.350465	0.321899	0.560047	-0.237534	0.646497	0.580183	0.133664	1.03106	-0.111456	0.471836	0.93747	0.389119	0.583085	0.535222	0.724577	0.883528	0.524183	0.894621	0.336338	0.160673	0.654803	1.00987	0.498678	0.411918	0.708669	0.219214	0.352847	0.613889	0.708651	0.635962	0.146515	1.13018	-0.112338	0.517198	0.426529	0.98063	0.368674	0.17612	0.717755	1.10696	0.7768	0.359831	0.626041	0.722678	0.64855	1.15256	-0.115072	0.434972	0.585951
-0.51269	0.641226	-0.438127	0.148559	-0.467337	-1.06287	NaN	0.723354	-0.351998	1.21932	0.539229	0.571898	0.718774	0.740051	0.312027	-0.303601	0.124062	NaN	-0.148272	0.70692	1.0701	0.446791	-0.153201	-0.392058	0.65491	0.243662	-0.516747	-0.441595	0.162841	-1.07128	NaN	0.792897	-0.354784	1.33655	0.591071	0.787877	-0.149445	0.774883	1.17298	0.489746	-0.154413	0.267088	-0.452345	0.166064	-1.09736	NaN	-0.363421	1.363	0.803472	NaN
0.588045	0.899639	1.23188	0.886605	0.912916	1.31862	1.44468	0.951065	1.87336	1.70166	1.45526	0.527977	0.914259	0.285523	0.470505	1.73574	1.25374	1.12542	0.654429	0.0878847	1.57034	0.712945	1.29161	1.68978	0.529715	0.984736	0.644579	1.35031	0.971844	1.44539	1.58358	1.0425	2.05347	1.86525	1.59517	1.00216	0.717346	0.096334	1.72131	0.781488	1.41579	1.07941	1.37704	0.99108	1.474	1.61492	2.09411	1.90218	1.02199	1.25803
NaN	1.79532	NaN	1.95836	NaN	-3.17879	-6.25412	2.12838	0.245038	2.21587	0.417395	1.35826	1.14629	2.48189	1.45995	NaN	2.53222	1.66975	1.2972	2.03408	1.68186	2.10997	0.697066	1.00813	-4.69511	1.31261	NaN	NaN	2.14664	-3.20394	-6.30361	2.333	0.268596	2.4289	0.457523	1.25649	1.42192	2.22964	1.84355	2.31283	0.764082	1.4388	NaN	2.18913	-3.28194	-6.45707	0.273912	2.47698	1.28136	1.86651
-0.0618675	-0.513512	0.0626068	-0.510852	-0.561991	-0.173479	-0.151471	-0.552904	-0.117305	-0.484362	-0.434577	-0.454583	-0.60079	-0.349176	-0.344024	-0.0656419	-0.233274	-0.443507	-0.289526	-0.699052	-0.638296	-0.559831	-0.286862	-0.20632	-0.281532	-0.419643	-0.0623571	0.0686259	-0.514895	-0.174852	-0.15267	-0.55728	-0.118233	-0.488195	-0.438016	-0.605545	-0.291817	-0.704584	-0.643347	-0.564261	-0.289132	-0.422964	0.0699842	-0.52743	-0.179109	-0.156386	-0.121112	-0.50008	-0.620287	-0.457899
0.57224	0.0400476	0.177086	-0.495821	-0.10069	-0.0909719	0.00854761	-0.250822	-0.205463	-0.176343	0.201309	-1.2002	-0.542758	-0.142223	0.230671	0.478631	-0.290447	-0.311611	-0.52367	-0.689776	-0.0335659	-0.601321	-0.341422	0.290499	-0.209129	-0.306006	0.627255	0.194111	-0.499745	-0.0916919	0.00936938	-0.252807	-0.207089	-0.177738	0.220663	-0.547053	-0.527814	-0.695235	-0.0338316	-0.60608	-0.344124	-0.308428	0.197953	-0.511911	-0.0939241	0.00955484	-0.212131	-0.182065	-0.560371	-0.321724
0.261407	1.1054	0.0379839	1.14661	1.31587	-0.332284	0.470066	1.03695	0.381426	0.909707	0.353339	1.08278	0.998728	0.431958	1.29311	-0.0465298	1.31802	0.75122	0.926311	1.12034	1.19966	1.01294	0.538726	0.324292	0.816022	0.957418	0.286539	0.0416357	1.25685	-0.334913	0.515258	1.13664	0.418096	0.997166	0.387309	1.09475	1.01537	1.22805	1.31499	1.11032	0.590519	1.04946	0.0424599	1.28173	-0.343067	0.525457	0.426372	1.0169	1.11642	0.839741
NaN	-1.57386	-1.29048	-1.92851	-1.61801	-0.977639	-0.676217	-1.66079	-1.31714	-1.25643	-1.87054	-0.775124	-1.22697	-1.0198	-1.46684	-1.08649	-0.827418	-1.20327	-1.32804	-1.73112	-1.90439	-1.67715	-1.46692	-1.23687	-1.41155	-1.485	NaN	-1.30069	-1.94377	-0.985376	-0.681568	-1.67394	-1.32757	-1.26637	-1.88534	-1.23668	-1.33855	-1.74482	-1.91946	-1.69043	-1.47853	-1.49675	-1.33236	-1.99109	-1.00936	-0.698161	-1.35988	-1.2972	-1.26679	-1.24232
-0.113447	-0.180715	-0.11322	-0.370121	-0.0539861	0.43534	0.108719	-0.664207	0.0357099	-0.6846	0.340944	-0.508498	-0.659993	-0.619103	0.0303419	0.422413	0.0277628	-0.591127	-0.210943	-0.799899	-0.603593	-0.725272	-0.149886	0.0365117	-0.210167	-0.490737	-0.114345	-0.114116	-0.373051	0.477193	0.119172	-0.669464	0.0391431	-0.690018	0.373722	-0.665216	-0.212612	-0.806229	-0.608369	-0.731012	-0.151072	-0.494621	-0.116894	-0.382132	0.486639	0.121531	0.0399179	-0.706816	-0.681411	-0.61031
NaN	-0.481988	0.35267	-0.0976884	-0.162409	0.125965	0.144684	-0.558273	0.238006	-0.111582	-0.108418	-0.259933	-0.0797476	0.0910009	-0.0873939	0.123982	0.38068	-0.208982	0.0263645	-0.373682	-0.197685	-0.0475958	0.171974	0.129821	-0.704119	-0.0783324	NaN	0.386575	-0.0984614	0.138075	0.158594	-0.562691	0.260888	-0.112465	-0.109276	-0.0803787	0.0288992	-0.37664	-0.19925	-0.0479725	0.188508	-0.0789523	0.394227	-0.100858	0.140808	0.161733	0.266052	-0.115203	-0.0823355	-0.215764
-0.270664	-0.809836	-0.1869	-0.546464	-0.895328	-0.0860152	-0.150446	-0.776414	-0.263173	-0.474267	-0.205288	-0.712898	-0.863222	-0.589618	-0.656564	-0.191018	-0.308604	-0.613854	-0.190976	-0.773006	-0.703995	-0.619296	-0.263912	-0.368667	-0.60379	-0.50049	-0.272806	-0.188379	-0.550788	-0.0866959	-0.151637	-0.782558	-0.265256	-0.478021	-0.206913	-0.870054	-0.192487	-0.779123	-0.709566	-0.624197	-0.266001	-0.504451	-0.192965	-0.564197	-0.0888065	-0.155329	-0.271713	-0.489658	-0.891235	-0.633774
-2.11905	-5.4045	-2.32153	-4.02641	-2.82718	-2.20512	-3.81365	-3.41396	-3.34423	-3.42983	-3.99994	-1.42315	-1.10363	-6.68867	-5.13301	-4.0261	-5.16385	-2.54529	-3.59162	-1.75597	-4.26982	-2.81563	-4.02373	-4.53288	-2.98716	-4.01999	-2.13582	-2.3399	-4.05828	-2.22257	-3.84383	-3.44097	-3.37069	-3.45697	-4.03159	-1.11236	-3.62004	-1.76987	-4.30361	-2.83791	-4.05558	-4.05181	-2.39686	-4.15708	-2.27668	-3.93741	-3.45275	-3.54113	-1.13944	-2.62789
0.656959	0.752878	0.260067	0.820201	0.732529	1.05749	1.02879	0.361251	1.11044	0.343665	0.251156	0.68786	0.212591	0.622829	0.777296	1.2349	1.46657	-0.158278	0.314686	-0.113585	0.192384	0.373956	0.846321	1.1585	0.765851	1.17827	0.72012	0.28507	0.899055	1.15915	1.12769	0.395981	1.2172	0.376705	0.275302	0.233029	0.34494	-0.114484	0.21088	0.409909	0.927686	1.29155	0.290713	0.916851	1.1821	1.15001	1.24129	0.384161	0.237642	-0.163414
NaN	-0.431315	-0.0330297	0.667604	-0.734804	NaN	-0.424466	0.535711	-0.139254	0.83623	-0.739967	0.364401	0.386787	-0.249756	-0.905957	-1.26902	0.0292649	0.799647	NaN	0.442384	0.168758	0.625676	0.236885	-0.515041	NaN	0.294034	NaN	-0.0332911	0.731788	NaN	-0.427825	0.587214	-0.140356	0.916626	-0.745823	0.423972	NaN	0.484915	0.184983	0.685828	0.259659	0.322302	-0.0341016	0.746273	NaN	-0.438241	-0.143773	0.934769	0.432364	0.893875
-0.367319	-0.282211	-0.696873	-0.383512	-0.503357	-0.65158	-0.794676	-0.202429	-0.519058	-0.273259	-0.986725	-0.146542	-0.303122	-0.054921	-0.517613	-0.927871	-0.447272	-0.236932	-0.319459	-0.183492	-0.287978	-0.33267	-0.694092	-0.57158	-0.232557	-0.390893	-0.370225	-0.702388	-0.386547	-0.656736	-0.800965	-0.204031	-0.523166	-0.275421	-0.994534	-0.305521	-0.321987	-0.184944	-0.290257	-0.335302	-0.699585	-0.393986	-0.719488	-0.395957	-0.672724	-0.820464	-0.535903	-0.282126	-0.312959	-0.244621
0.821056	1.03761	1.45141	0.32928	0.41303	-0.542847	-1.07299	0.706353	1.2815	0.897141	0.776736	2.00509	1.54844	1.33207	1.37303	0.614912	0.0733352	1.03819	-0.981126	0.63296	0.749592	0.491432	0.825178	0.73604	0.54713	0.662295	0.899992	1.59095	0.360937	-0.547143	-1.08148	0.774262	1.40471	0.983392	0.851412	1.6973	-0.98889	0.693813	0.821658	0.538678	0.904511	0.725968	1.62244	0.368081	-0.560463	-1.10781	1.43251	1.00286	1.7309	1.16053
-0.370517	-0.319963	-0.267946	-0.381308	-0.363374	-0.0270292	-0.0613718	-0.459439	-0.108278	-0.386202	-0.271319	-0.846248	-0.359802	-0.411473	-0.31366	-0.10965	-0.197498	-0.336206	0.107531	-0.337973	-0.432421	-0.49993	-0.333161	-0.222832	-0.447604	-0.393084	-0.373449	-0.270066	-0.384326	-0.0272431	-0.0618575	-0.463075	-0.109135	-0.389259	-0.273466	-0.36265	0.117869	-0.340648	-0.435844	-0.503886	-0.335798	-0.396195	-0.276641	-0.393682	-0.0279063	-0.0633634	-0.111792	-0.398735	-0.371478	-0.347116
-0.070847	-0.40976	0.0193222	-0.182147	-0.446216	0.097577	0.21423	-0.365329	0.0463887	-0.305385	0.132987	-0.291324	-0.515143	-0.183617	-0.206775	0.198913	0.0371124	-0.373916	-0.118561	-0.605	-0.513886	-0.442973	-0.0636642	-0.0898492	-0.474586	-0.311045	-0.0714077	0.0211798	-0.183589	0.106958	0.234826	-0.36822	0.0508485	-0.307802	0.145773	-0.51922	-0.119499	-0.609788	-0.517953	-0.446479	-0.064168	-0.313506	0.021599	-0.188058	0.109075	0.239474	0.051855	-0.315295	-0.53186	-0.386051
0.220458	-0.190366	0.925079	0.637464	-0.0354659	1.19488	0.68412	NaN	1.27362	0.395085	0.125871	0.0287807	0.546645	-0.293167	-0.0256857	0.349432	NaN	0.422248	0.40176	0.265605	-0.102603	0.540509	1.3	1.00085	NaN	0.260031	0.241652	1.01402	0.69875	1.30976	0.749891	NaN	1.39607	0.433068	0.137972	0.5992	0.440386	0.29114	-0.103415	0.592474	1.42498	0.28503	1.03409	0.712581	1.33568	0.764735	1.4237	0.44164	0.61106	0.472005
0.411762	0.119273	0.486327	0.811624	0.709823	0.747664	0.776092	0.483837	NaN	0.696947	0.826979	0.276058	0.723163	0.732603	0.507643	0.659216	1.02533	0.210742	0.92746	-0.441758	0.770239	0.318304	0.937816	0.521564	NaN	0.463875	0.451349	0.533083	0.889654	0.819545	0.850706	0.530353	NaN	0.763952	0.906485	0.792688	1.01663	-0.445254	0.844289	0.348906	1.02798	0.508471	0.543635	0.907264	0.835767	0.867545	NaN	0.779073	0.808379	0.235576
0.58876	1.13738	-0.197494	0.133957	0.366608	-0.494783	-0.124051	0.350011	0.395665	0.33163	-0.0138804	0.343066	0.617603	0.853472	1.07191	0.107381	0.186733	0.368366	0.820486	0.531576	0.59712	0.274107	0.148187	0.201797	0.831085	1.18158	0.645364	-0.199057	0.146835	-0.498699	-0.125033	0.383661	0.433704	0.363513	-0.0139902	0.67698	0.899367	0.582681	0.654527	0.300459	0.162434	1.29517	-0.203903	0.149742	-0.51084	-0.128076	0.442289	0.370708	0.69038	0.411773
-0.573281	-0.338779	-1.74405	0.0106792	-0.488196	-0.548256	-0.648164	-0.131339	-0.509005	-0.396402	-1.23132	-0.274262	-0.483194	-0.567503	-0.965723	-1.40588	-0.599933	-0.105613	-0.37024	-0.369158	-0.232007	-0.243218	-0.761179	-0.577352	-0.32305	-0.682706	-0.577818	-1.75785	0.0117059	-0.552595	-0.653294	-0.132378	-0.513033	-0.399539	-1.24107	-0.487018	-0.37317	-0.37208	-0.233843	-0.245142	-0.767203	-0.688109	-1.80064	0.0119377	-0.566048	-0.669198	-0.525523	-0.409266	-0.498874	-0.109041
1.17938	0.258244	0.997831	0.231044	0.349237	0.773094	0.533883	0.0110575	0.472899	0.0393886	0.842326	-0.296979	-0.087736	0.121151	0.584533	0.831748	0.515188	-0.0796378	0.3365	-0.0432744	0.0661383	-0.135379	0.337426	0.595768	0.575223	0.173974	1.29277	1.09376	0.253257	0.847419	0.58521	0.0121206	0.518363	0.0431754	0.923308	-0.0884304	0.368852	-0.0436169	0.0724968	-0.13645	0.369866	0.190699	1.11541	0.25827	0.864193	0.596794	0.528624	0.04403	-0.0905832	-0.0822221
-0.216305	-0.720343	-0.20715	-0.387794	-1.1383	-0.00561982	-0.0722316	-0.77319	-0.250013	-0.597806	-0.348221	-0.903143	-0.744581	-0.541212	-0.72831	-0.229343	-0.423932	-0.594514	-0.0717775	-0.762501	-0.559933	-0.52011	-0.3506	-0.357947	-0.506278	-0.519929	-0.218016	-0.208789	-0.390863	-0.0056643	-0.0728032	-0.779309	-0.251992	-0.602537	-0.350977	-0.750473	-0.0723455	-0.768535	-0.564364	-0.524226	-0.353375	-0.524043	-0.213872	-0.400378	-0.0058022	-0.0745756	-0.258127	-0.617206	-0.768744	-0.613807
1.10687	0.781756	-0.0830235	-0.494105	1.05405	-1.00415	-0.585893	0.531542	-0.619045	0.0690676	-0.0160686	0.452743	0.22673	0.157836	0.571959	0.000191723	-0.596773	-0.0900842	-0.24463	0.287197	0.435534	0.00336933	-0.70855	-0.764712	0.719186	-0.0339549	1.21329	-0.0836805	-0.498016	-1.01209	-0.590529	0.582644	-0.623944	0.0757078	-0.0161957	0.248528	-0.246566	0.314808	0.477406	0.00369326	-0.714157	-0.0342236	-0.0857177	-0.51014	-1.03673	-0.604906	-0.639134	0.0772064	0.253447	-0.0930076
-0.269076	0.171907	-0.577312	0.492519	0.0945301	-0.590692	-0.411896	0.704252	-0.0569257	0.856771	-0.55408	1.20682	0.910649	0.863828	-0.210992	-0.849748	-0.0613829	0.841531	-0.320262	0.959995	0.551124	0.680414	0.201741	-0.427946	-0.364357	0.463037	-0.271205	-0.581881	0.53987	-0.595367	-0.415155	0.771958	-0.0573762	0.939141	-0.558465	0.998199	-0.322796	1.05229	0.60411	0.745829	0.221136	0.507553	-0.596047	0.550556	-0.609861	-0.425262	-0.058773	0.95773	1.01796	0.940694
-0.398438	-0.685632	-0.00928968	0.210086	0.153123	0.248216	NaN	-0.128808	0.355498	0.0911039	0.207956	-0.782528	-0.158681	-0.667936	-0.601029	0.519506	0.124132	-0.470586	-0.174032	-0.290716	-0.184209	-0.0566693	0.600366	-0.069556	NaN	-0.919588	-0.401591	-0.00936319	0.230284	0.272079	NaN	-0.129827	0.389676	0.0998627	0.227948	-0.159936	-0.17541	-0.293017	-0.185666	-0.0571178	0.658085	-0.926865	-0.00959114	0.234842	0.277465	NaN	0.397389	0.101839	-0.16383	-0.485858
-0.44397	-0.255173	-0.469305	0.373334	0.0620588	0.622486	0.315088	0.302255	-0.451756	-0.0880466	-0.372241	0.415943	0.381574	0.524854	-0.277574	-0.340863	0.448625	-0.10258	0.222259	0.455709	-0.154267	-0.0377758	0.466816	0.297256	-0.645213	-0.125173	-0.447484	-0.47302	0.409227	0.682332	0.345381	0.331314	-0.455331	-0.0887434	-0.375187	0.418258	0.243627	0.499521	-0.155488	-0.0380747	0.511696	-0.126164	-0.484535	0.417327	0.695838	0.352217	-0.466416	-0.0909039	0.426537	-0.105909
NaN	-0.879763	-1.18623	-0.804085	0.0792448	-0.711627	-0.615978	-0.503544	-0.802989	-0.778877	-1.28006	-1.33542	-1.04342	-0.365656	-1.15247	-1.34183	-0.80228	-0.57188	-0.81166	-0.769797	-0.795696	-0.573137	-0.686856	-0.991848	-1.44845	-0.806053	NaN	-1.19562	-0.810448	-0.717259	-0.620853	-0.507529	-0.809344	-0.785041	-1.29019	-1.05167	-0.818084	-0.775889	-0.801993	-0.577673	-0.692291	-0.812432	-1.22473	-0.830179	-0.73472	-0.635967	-0.829048	-0.804153	-1.07728	-0.590438
-0.718777	-0.77612	-0.820591	-1.53114	-1.18538	-0.785208	-0.834205	-0.92789	-1.43983	-0.84539	-0.836936	-1.40621	-1.23585	-1.57429	-0.735411	-0.936254	-1.30244	-0.877929	-1.04773	-0.824376	-0.943434	-0.955542	-1.20011	-1.29495	-1.0184	-1.15114	-0.724466	-0.827085	-1.54326	-0.791422	-0.840806	-0.935233	-1.45122	-0.852081	-0.84356	-1.24563	-1.05602	-0.8309	-0.9509	-0.963104	-1.20961	-1.16025	-0.847221	-1.58083	-0.810689	-0.861276	-1.48655	-0.872824	-1.27596	-0.906419
-0.133958	0.405843	-0.0394604	0.118436	0.268928	1.23276	0.655934	-0.140442	0.0199384	0.233339	0.774037	0.220116	0.182523	-0.240313	0.445705	0.652822	0.0930687	0.0899367	0.532322	-0.043624	0.416844	0.116471	0.725419	0.752832	0.0797173	0.527108	-0.135018	-0.0397727	0.129823	1.35128	0.718996	-0.141554	0.0218553	0.255772	0.848453	0.200071	0.583499	-0.0439693	0.456919	0.127668	0.795161	0.577785	-0.040741	0.132392	1.37803	0.733227	0.0222879	0.260835	0.204031	0.100535
0.499024	0.66701	0.0727272	0.3315	1.29306	-0.368603	-0.461388	0.532723	-0.0703208	0.467536	0.179984	1.15671	1.08082	0.42275	0.428568	-0.155052	-0.658183	0.840671	-0.689899	0.922814	0.955263	0.715903	0.284073	-0.478532	0.502842	-0.0803594	0.547	0.0797192	0.363371	-0.37152	-0.46504	0.583939	-0.0708773	0.512485	0.197288	1.18473	-0.695358	1.01153	1.0471	0.78473	0.311383	-0.0809953	0.0812972	0.370563	-0.380565	-0.476361	-0.0726028	0.522629	1.20818	0.939733
-2.9773	-0.953026	-1.60579	-1.02648	-2.16009	-0.9484	-1.99071	-2.4227	-1.71307	-1.52221	-1.59542	-1.75625	-1.01752	-1.71088	-1.18946	-1.20595	-1.61728	-0.93541	-1.40513	-1.24099	-1.74939	-1.2844	-1.42916	-1.10713	-2.34878	-2.79719	-3.00086	-1.6185	-1.0346	-0.955905	-2.00646	-2.44187	-1.72662	-1.53425	-1.60804	-1.02557	-1.41625	-1.25081	-1.76323	-1.29457	-1.44047	-2.81932	-1.6579	-1.05979	-0.979177	-2.05531	-1.76866	-1.5716	-1.05054	-0.965766
-1.31595	-0.616686	0.511397	-0.195554	-0.991818	-0.0892477	0.440108	-0.564796	0.0683244	-0.0881183	0.251631	0.145728	-0.329376	-0.0221199	-0.630473	-0.461858	-0.00378529	-0.0990993	0.269835	-0.342599	-0.0274749	-0.0612443	0.0862296	0.0464066	-0.364357	0.264473	-1.32636	0.560563	-0.197102	-0.089954	0.48242	-0.569266	0.0748931	-0.0888157	0.275823	-0.331982	0.295777	-0.345311	-0.0276923	-0.0617289	0.0945197	0.289899	0.571659	-0.2019	-0.0921439	0.491969	0.0763755	-0.0909779	-0.340064	-0.102315
1.36521	0.634631	0.908732	1.07607	0.701652	0.967799	0.847149	0.584439	NaN	0.748158	0.891198	0.139026	0.541661	0.961319	0.583683	-0.145765	0.658719	0.607103	1.00687	0.929244	0.794098	0.821697	1.0818	1.13173	1.17172	0.99842	1.49646	0.996098	1.17953	1.06084	0.928594	0.640627	NaN	0.820086	0.976878	0.593736	1.10367	1.01858	0.870443	0.900695	1.1858	1.09441	1.01581	1.20287	1.08184	0.946974	NaN	0.836319	0.605488	0.678642
0.855017	1.31189	0.313349	0.903876	1.1219	-0.700815	-0.601457	1.61367	0.752641	1.31825	0.975104	1.1268	1.4132	1.5236	1.55634	0.480922	0.880518	1.41238	-0.483701	1.06111	1.39282	1.03884	0.275222	0.230544	0.814258	0.961623	0.937219	0.343475	0.990775	-0.706361	-0.606217	1.76881	0.825	1.44499	1.06885	1.54907	-0.487529	1.16312	1.52673	1.13871	0.301682	1.05407	0.350273	1.01039	-0.723558	-0.620975	0.84133	1.47359	1.57973	1.57881
0.240318	1.03993	0.344426	0.999376	0.233805	-0.460403	-0.0158438	1.25322	0.291242	0.786407	0.233057	0.275224	0.771305	1.40339	0.929888	-0.342543	0.922905	1.51105	0.322445	1.44965	1.21954	1.29999	-0.0213625	-0.0558076	0.347868	0.807367	0.263423	0.377539	1.09546	-0.464047	-0.0159691	1.37371	0.319242	0.862013	0.255463	0.845459	0.353445	1.58902	1.33679	1.42497	-0.0215315	0.884987	0.385012	1.11714	-0.475344	-0.0163579	0.325561	0.879075	0.862193	1.68911
-0.119955	0.129962	-0.544533	-0.976312	0.224603	-0.874989	-1.26497	0.162855	-1.05205	-0.099496	-0.431411	-0.242989	0.213123	-0.62501	-0.086507	-0.446739	-0.85441	0.0447588	-1.62656	0.296031	0.124765	-0.139633	-0.659978	-0.723456	-0.550204	-0.455173	-0.120904	-0.548843	-0.984038	-0.881914	-1.27498	0.178512	-1.06037	-0.100283	-0.434825	0.233613	-1.63943	0.324492	0.136759	-0.140738	-0.665201	-0.458776	-0.562204	-1.00799	-0.903384	-1.30602	-1.08619	-0.102725	0.238237	0.0500331
-0.360211	1.01028	NaN	1.96339	-0.698009	-0.616213	1.52205	1.94507	1.63689	1.46263	0.25223	2.00079	-0.673602	2.12732	0.199262	-1.13993	2.06608	1.21508	1.7958	1.56791	1.16124	1.90702	1.64611	0.759949	2.07203	1.54995	-0.363062	NaN	2.15215	-0.62109	1.66838	2.13207	1.79426	1.60325	0.27648	-0.678933	1.96844	1.71865	1.27289	2.09036	1.80437	1.69896	NaN	2.19475	-0.63621	1.7014	1.82977	1.63499	-0.695461	1.35827
-0.956412	-0.594527	-0.404956	-1.13836	-1.03175	-1.31328	-1.85648	-0.734119	-1.02043	-0.715799	-1.2184	-0.443764	-0.130025	-0.464739	-0.713644	-1.1949	-1.32013	-0.467104	-1.57989	-0.245798	-0.623361	-0.433674	-1.23636	-1.14014	-0.645213	-0.831265	-0.963981	-0.40816	-1.14737	-1.32368	-1.87117	-0.739929	-1.02851	-0.721464	-1.22804	-0.131054	-1.59239	-0.247743	-0.628294	-0.437106	-1.24615	-0.837844	-0.418097	-1.17531	-1.3559	-1.91673	-1.05355	-0.739028	-0.134244	-0.482262
-0.624868	-0.262772	-1.4385	-1.51843	-0.919377	-1.74173	-2.19013	-0.374012	-2.59403	-0.662268	-1.53117	-0.118389	-0.334487	-1.36798	-1.08305	-1.38619	-1.71895	-0.5206	-1.77863	-0.67043	-0.0985236	-0.453802	-1.85381	-1.90519	-0.371691	-0.90926	-0.629813	-1.44989	-1.53045	-1.75551	-2.20746	-0.376972	-2.61455	-0.66751	-1.54329	-0.337134	-1.7927	-0.675736	-0.0993034	-0.457393	-1.86848	-0.916456	-1.48519	-1.56771	-1.79825	-2.2612	-2.67821	-0.68376	-0.345342	-0.537494
-1.03084	-1.434	-0.964424	-1.04091	-0.836575	0.251975	-0.300695	-1.22328	-0.935926	-0.954236	-1.01509	-1.29734	-1.17477	-1.162	-1.13323	-0.616097	-0.717076	-1.11124	-0.693538	-1.31463	-1.36729	-1.10159	-0.579305	-0.744864	-1.40795	-1.13723	-1.039	-0.972057	-1.04915	0.2762	-0.303074	-1.23296	-0.943333	-0.961788	-1.02313	-1.18407	-0.699026	-1.32503	-1.37811	-1.1103	-0.583889	-1.14623	-0.995721	-1.07469	0.281667	-0.310453	-0.966298	-0.985202	-1.2129	-1.14731
-0.405475	0.348445	-0.473973	0.385996	0.0979523	-0.555061	-0.251697	0.403666	-0.0195956	0.619628	-0.116436	0.54237	0.516728	0.250473	-0.188783	-0.704418	-0.0831499	0.427676	0.205515	0.440806	0.394457	0.276672	0.22181	-0.0357995	0.171158	0.214326	-0.408684	-0.477724	0.423106	-0.559454	-0.253689	0.442474	-0.0197507	0.679199	-0.117357	0.566406	0.225273	0.483185	0.43238	0.303272	0.243135	0.234931	-0.489354	0.431481	-0.573074	-0.259865	-0.0202315	0.692643	0.577618	0.478072
-0.0256801	0.482989	-0.300854	-0.142117	0.0142418	-0.792593	-0.805875	0.652176	0.255254	0.470157	-0.27651	0.967532	0.624667	0.787311	0.225752	-0.630853	-0.209368	0.66688	-0.21315	0.536685	0.418649	0.483927	0.2015	-0.419371	-0.16834	0.058574	-0.0258834	-0.303235	-0.143242	-0.798865	-0.812252	0.714876	0.279794	0.515358	-0.278698	0.684723	-0.214836	0.588282	0.458898	0.530452	0.220872	0.0642053	-0.310617	-0.146729	-0.818313	-0.832026	0.285332	0.525559	0.698276	0.745463
0.2211	-0.329721	0.343629	-0.256346	-0.184833	0.48583	0.227068	-0.576272	0.0651336	-0.314391	0.0789973	-0.636956	-0.307577	-0.27442	-0.112186	0.324785	-0.000408557	-0.319024	0.0919387	-0.395469	-0.361888	-0.349895	0.0346491	0.150511	-0.0867161	0.0421682	0.242357	0.376666	-0.258375	0.532537	0.248898	-0.580832	0.0713955	-0.316879	0.0865921	-0.310012	0.100778	-0.398598	-0.364752	-0.352664	0.0379802	0.0462222	0.384122	-0.264665	0.543078	0.253825	0.0728087	-0.324593	-0.317559	-0.329376
NaN	-0.371703	-1.32034	-1.4302	-2.99959	-1.67671	-2.13848	-0.912082	-0.971266	-1.41334	NaN	-1.80596	NaN	0.18395	NaN	-2.54224	NaN	-0.455243	-0.973587	-3.28811	NaN	-1.09175	-0.734549	-3.0236	NaN	-0.765167	NaN	-1.33079	-1.44152	-1.68997	-2.1554	-0.9193	-0.978953	-1.42453	NaN	NaN	-0.981292	-3.31413	NaN	-1.10039	-0.740363	-0.771222	-1.36319	-1.47662	-1.73112	-2.20788	-1.00279	-1.45921	NaN	-0.470016
0.125441	0.150935	-0.940626	0.154161	1.36758	-0.386386	NaN	1.40769	0.14128	0.84691	-0.770627	0.198937	0.7489	0.368259	-1.02201	-1.34733	-0.679094	0.722911	-0.407756	0.914744	1.14223	0.693944	NaN	-0.191478	0.393669	0.400146	0.137501	-0.94807	0.168982	-0.389444	NaN	1.54302	0.154863	0.928332	-0.776725	0.820899	-0.410982	1.00269	1.25204	0.76066	NaN	0.438616	-0.971151	0.172327	-0.398925	NaN	0.157928	0.946708	0.837148	0.808096
0.151524	0.0975743	0.152749	0.0856945	-0.239007	-0.130958	0.234579	-0.106941	0.285794	-0.16439	-0.0955029	-0.103624	-0.268697	-0.0544692	0.106941	0.292228	0.125538	-0.173435	-0.121911	-0.284578	-0.257017	-0.271175	0.0635893	0.0563411	-0.0220327	-0.0835211	0.166092	0.167434	0.0939331	-0.131994	0.257132	-0.107788	0.31327	-0.16569	-0.0962587	-0.270823	-0.122876	-0.28683	-0.259051	-0.273321	0.0697028	-0.084182	0.170748	0.0957924	-0.135208	0.262222	0.319471	-0.169724	-0.277417	-0.179063
NaN	0.351022	-0.324958	0.275842	0.189343	-0.180419	NaN	0.174473	0.158712	0.110964	-0.469723	0.291672	0.348896	-0.798906	-0.064809	0.633813	0.525806	0.11657	0.423176	-0.504501	0.226909	-0.114576	0.306703	0.620161	0.0651131	0.26227	NaN	-0.32753	0.302362	-0.181847	NaN	0.191247	0.173971	0.121632	-0.47344	0.382439	0.46386	-0.508493	0.248724	-0.115483	0.33619	0.287485	-0.335504	0.308347	-0.186274	NaN	0.177415	0.12404	0.390009	0.130306
0.507323	0.532037	0.2917	0.762901	0.718663	1.38427	1.05357	0.453906	1.31745	0.216325	0.0341111	0.583987	0.177965	0.496042	0.64142	1.20656	1.01096	0.333772	0.706385	-0.0804439	0.483072	0.342789	0.635823	1.01764	0.612643	0.73283	0.556097	0.319744	0.836246	1.51735	1.15486	0.497545	1.44411	0.237122	0.0373905	0.195075	0.774297	-0.0810805	0.529514	0.375745	0.696952	0.803285	0.326073	0.852799	1.54738	1.17772	1.47269	0.241816	0.198936	0.373103
0.657152	0.062125	0.118496	0.534508	0.45872	0.938345	1.07705	0.489276	0.925484	0.338839	0.414198	0.252803	-0.140716	0.307022	0.12989	1.31913	0.964006	0.370881	0.768661	0.0449653	0.608666	0.384737	0.872255	0.906207	0.469113	0.416674	0.720331	0.129888	0.585896	1.02856	1.1806	0.536315	1.01446	0.371415	0.454019	-0.14183	0.84256	0.0492882	0.667184	0.421725	0.956114	0.456733	0.132459	0.597493	1.04892	1.20397	1.03454	0.378766	-0.145282	0.414585
0.748465	0.665162	0.0384263	0.129638	0.593112	0.0271268	-0.0221703	0.704858	0.216919	0.48051	0.524893	0.153464	0.526238	0.408358	0.421379	-0.0363094	0.101525	0.524544	0.213581	0.507394	0.58849	0.311714	0.16751	-0.101749	0.792966	0.355761	0.820423	0.0421206	0.142101	0.0297348	-0.0223458	0.772623	0.237774	0.526707	0.575357	0.576831	0.234115	0.556175	0.645068	0.341682	0.183614	0.389964	0.0429543	0.144914	0.0303234	-0.0228898	0.242481	0.537132	0.588249	0.586355
-0.0310072	-0.404329	0.180734	-0.221868	-0.338735	-0.107299	-0.18611	-0.31349	-0.0790805	-0.510009	0.0141211	-0.401684	-0.624177	-1.11169	-0.402743	0.188715	-0.0567168	-0.438922	-0.407161	-0.340545	-0.494379	-0.376303	-0.223216	-0.13728	-0.141816	-0.477391	-0.0312526	0.19811	-0.223624	-0.108148	-0.187583	-0.315971	-0.0797063	-0.514045	0.0154787	-0.629117	-0.410384	-0.34324	-0.498292	-0.379281	-0.224983	-0.481169	0.202032	-0.229068	-0.110781	-0.19215	-0.0816468	-0.52656	-0.644433	-0.453166
0.227044	0.713861	0.256748	0.742194	0.895006	-0.461295	-0.461639	0.940482	0.813317	0.629888	0.552922	1.25437	0.840505	0.908697	0.378587	-0.374666	0.734247	0.752661	1.07732	0.907787	0.70712	0.74697	0.561698	0.407674	1.13961	0.779909	0.248873	0.281432	0.813549	-0.464946	-0.465292	1.0309	0.891509	0.690446	0.60608	0.921311	1.1809	0.995062	0.775102	0.818783	0.6157	0.854889	0.287003	0.829652	-0.476265	-0.47662	0.909156	0.704112	0.939548	0.841352
0.420598	0.201814	0.506488	1.151	0.79914	0.51339	0.659617	0.190842	0.53294	0.179251	0.896328	0.992926	0.379585	0.590565	0.786748	0.369196	0.952983	0.163268	0.833647	0.184614	0.559432	0.222629	-0.046244	0.672531	0.473693	-0.424572	0.461034	0.555182	1.26166	0.562747	0.723033	0.20919	0.584177	0.196485	0.982501	0.416079	0.913794	0.202363	0.613216	0.244032	-0.04661	-0.427932	0.566171	1.28663	0.573886	0.737345	0.59574	0.200374	0.424314	0.182507
-0.788701	NaN	-0.597049	-2.22422	-1.32524	-0.62496	-0.75447	NaN	-1.59909	NaN	-0.792778	-2.22872	NaN	NaN	-0.90438	-0.430813	NaN	NaN	-1.30184	NaN	-1.27407	NaN	-1.47043	-1.11671	-1.56133	-1.40422	-0.794942	-0.601774	-2.24182	-0.629905	-0.760441	NaN	-1.61174	NaN	-0.799052	NaN	-1.31214	NaN	-1.28415	NaN	-1.48207	-1.41533	-0.616424	-2.2964	-0.64524	-0.778953	-1.65098	NaN	NaN	NaN
-0.665957	-0.804035	-0.618123	-0.97424	-0.436936	0.394812	NaN	-1.24909	-0.193568	NaN	-0.248098	-0.933398	-0.88576	-1.21261	-0.468404	-0.362143	-0.360894	NaN	-0.505566	-0.80691	-0.519427	-1.09161	-0.455531	-0.094127	-1.03067	-0.925588	-0.671227	-0.623014	-0.98195	0.43277	NaN	-1.25897	-0.1951	NaN	-0.250062	-0.89277	-0.509567	-0.813295	-0.523538	-1.10025	-0.459136	-0.932913	-0.638182	-1.00586	0.441336	NaN	-0.19985	NaN	-0.914504	NaN
1.59719	0.527483	1.43518	0.600952	1.0646	1.15312	0.838378	0.299436	1.23768	0.360732	0.857401	1.30021	0.932384	0.59296	0.680422	1.17439	0.579903	0.49773	0.377686	0.468433	0.533576	0.60535	1.00299	1.13765	0.750136	0.938825	1.75075	1.57316	0.658727	1.26399	0.91898	0.328224	1.35667	0.395413	0.939831	1.02202	0.413996	0.513468	0.584874	0.663549	1.09942	1.02908	1.6043	0.671766	1.28901	0.937171	1.38352	0.40324	1.04225	0.556381
-0.635772	0.0445964	-0.302613	0.452991	0.520024	0.05326	0.227098	0.32728	0.11291	0.27705	-0.56726	0.119482	0.128633	0.321627	-0.282268	-0.288186	0.370042	0.24862	0.261706	0.21459	0.0800739	0.387624	0.334049	0.0815249	0.107406	0.0447612	-0.640804	-0.305007	0.496542	0.0583804	0.248931	0.358745	0.123765	0.303686	-0.571749	0.141	0.286866	0.235221	0.0877722	0.424891	0.366164	0.0490646	-0.312433	0.50637	0.059536	0.253859	0.126215	0.309697	0.143791	0.277917
-0.605637	-0.394199	-0.562609	-0.122232	NaN	-0.316414	NaN	-0.388569	-0.745906	0.0682139	NaN	NaN	NaN	0.241088	-0.811169	-1.16341	0.303382	0.0907756	NaN	-0.442594	NaN	-0.26144	0.283799	-0.55134	NaN	NaN	-0.61043	-0.567061	-0.123199	-0.318918	NaN	-0.391644	-0.751809	0.074772	NaN	NaN	NaN	-0.446097	NaN	-0.263509	0.311083	NaN	-0.580866	-0.126198	-0.326682	NaN	-0.770112	0.0762521	NaN	0.101472
0.287365	-0.405417	-0.104735	0.688967	-0.747537	-0.0320025	0.670196	-0.00380507	-0.367874	0.675054	-0.459424	-0.416636	0.128115	0.156898	-0.489605	-0.734179	0.412321	0.137611	0.812969	-0.0848169	0.0833537	0.553964	0.311373	-0.0756345	-0.226158	0.0333231	0.314992	-0.105564	0.755205	-0.0322557	0.734629	-0.00383518	-0.370786	0.739954	-0.46306	0.140432	0.891128	-0.0854881	0.0913673	0.607222	0.341308	0.0365268	-0.108134	0.770153	-0.033041	0.74917	-0.379813	0.754601	0.143211	0.153827
-0.494445	-0.691047	-1.02816	-1.23186	-0.906132	-1.24918	-1.47727	-0.816598	-1.15363	-0.9417	-1.34304	-0.582509	-0.706489	-0.637738	-1.04097	-1.14187	-1.03478	-0.915516	-1.09343	-0.894214	-0.834555	-1.17645	-1.23034	-1.30116	-0.941001	-1.19409	-0.498358	-1.0363	-1.24161	-1.25907	-1.48896	-0.82306	-1.16276	-0.949153	-1.35367	-0.71208	-1.10208	-0.901291	-0.84116	-1.18576	-1.24008	-1.20354	-1.06152	-1.27184	-1.28972	-1.52521	-1.19107	-0.97226	-0.729415	-0.945226
0.0430013	0.368397	-0.599265	NaN	-0.455876	-1.40548	-1.66436	0.21392	-1.1176	-0.0935979	-0.298898	0.466269	0.303239	-0.340727	-0.0910632	-1.09633	-1.87198	0.365187	NaN	0.0873744	0.016261	-0.393003	NaN	-2.05519	-0.267385	-0.62344	0.0471355	-0.604007	NaN	-1.4166	-1.67754	0.234486	-1.12645	-0.0943386	-0.301263	0.332392	NaN	0.0957746	0.0178243	-0.396113	NaN	-0.628374	-0.618712	NaN	-1.45109	-1.71837	-1.15387	-0.0966353	0.338971	0.40822
2.46428	1.79229	2.63394	2.1522	2.0623	2.65596	2.29238	1.32624	2.957	1.46935	2.71904	1.83739	2.1569	2.23742	1.88327	1.9025	2.12118	1.54404	1.78575	1.37672	1.69434	1.64844	2.87449	3.09647	1.60332	2.29232	2.7012	2.88717	2.35911	2.91131	2.51277	1.45375	3.24128	1.61062	2.98045	2.36427	1.95743	1.50908	1.85723	1.80692	3.15085	2.51271	2.94432	2.4058	2.96894	2.56251	3.30544	1.6425	2.41107	1.72599
-0.626978	0.112138	-1.37449	-1.0092	-0.781024	-1.58709	-1.63545	0.155457	-1.36171	-0.0868992	-0.834983	0.0858091	-0.270975	0.00611492	-0.326154	-1.0878	-0.78565	-0.25792	-1.34048	0.0573805	-0.190324	-0.314478	-1.23139	-1.37865	-0.472094	-0.776618	-0.63194	-1.38537	-1.01719	-1.59965	-1.64839	0.170403	-1.37249	-0.0875869	-0.841591	-0.273119	-1.35109	0.0628971	-0.191831	-0.316967	-1.24113	-0.782764	-1.4191	-1.04195	-1.63859	-1.68852	-1.4059	-0.0897192	-0.279768	-0.266289
-0.485607	-0.129841	-0.866276	-0.710416	-0.40197	-0.926725	NaN	0.264004	NaN	-0.189974	-0.919988	0.120012	0.171781	0.141208	0.194262	-0.323263	-0.57866	0.108024	NaN	-0.057742	-0.485509	0.16369	-0.121966	-0.383956	-1.22496	-0.121928	-0.48945	-0.873131	-0.716038	-0.934059	NaN	0.289385	NaN	-0.191477	-0.927269	0.188296	NaN	-0.058199	-0.489351	0.179427	-0.122931	-0.122893	-0.894388	-0.73347	-0.956798	NaN	NaN	-0.196139	0.192023	0.120753
0.694358	-0.0480423	0.393487	-0.0931545	0.0108052	0.397886	0.373339	-0.540045	0.110326	-0.171633	0.368266	-0.090295	-0.330692	-0.159826	0.082293	0.388276	0.0983438	-0.269139	0.306598	-0.36626	-0.177351	-0.279815	0.0520149	0.27285	0.212368	0.0625859	0.761114	0.431317	-0.0938918	0.436138	0.409232	-0.544319	0.120933	-0.172991	0.403671	-0.333309	0.336074	-0.369159	-0.178755	-0.282029	0.0570156	0.0686029	0.439854	-0.0961775	0.444771	0.417332	0.123327	-0.177203	-0.341423	-0.277873
1.42738	1.05014	0.998738	-0.7602	1.18782	-0.818686	-0.628275	0.572841	-1.03764	0.0966581	0.861797	0.353709	0.64733	-0.672836	1.17118	0.532258	-0.973622	0.154146	-0.368704	0.56546	0.742616	0.17224	-0.931885	-0.464359	1.27512	0.110281	1.56461	1.09476	-0.766216	-0.825165	-0.633247	0.627914	-1.04585	0.105951	0.94465	0.709564	-0.371622	0.619824	0.814011	0.188799	-0.93926	0.120883	1.11643	-0.78487	-0.845253	-0.648663	-1.07132	0.108048	0.723609	0.17231
1.43124	1.05245	1.46541	1.18843	1.21841	0.694636	1.19609	1.07464	1.57658	0.936671	0.864675	0.870245	0.943566	0.945838	0.993631	1.3983	1.24959	1.01043	0.728125	0.631857	0.960535	0.895504	1.25188	1.45528	0.812806	1.26994	1.56884	1.60629	1.30269	0.761418	1.31109	1.17795	1.72815	1.02672	0.947804	1.03428	0.798128	0.692603	1.05288	0.981598	1.37224	1.39204	1.63809	1.32848	0.77649	1.33704	1.76235	1.04705	1.05475	1.1295
-0.299207	-0.933619	-0.339818	-1.31981	-0.535195	0.548673	-0.322385	-1.33064	-0.427891	-1.23644	-0.418683	-1.34449	-1.30842	-1.01787	-0.487453	-0.0194133	-0.467727	-1.51228	-0.483701	-1.55079	-0.970895	-1.259	-0.415341	-0.202624	-0.544952	-0.728736	-0.301575	-0.342507	-1.33026	0.601423	-0.324937	-1.34117	-0.431278	-1.24622	-0.421996	-1.31877	-0.487529	-1.56306	-0.978579	-1.26896	-0.418628	-0.734503	-0.350845	-1.36264	0.613327	-0.332847	-0.441777	-1.27656	-1.35088	-1.56136
-0.496437	-0.444122	-0.346427	-0.345104	-0.363982	-0.0566188	-0.0717699	-0.774388	-0.409683	-0.624694	-0.345946	-0.917291	-0.953695	-0.719078	-0.489748	-0.190248	-0.558533	-0.424495	-0.55994	-0.772063	-0.761966	-1.09218	-0.564736	-0.307741	-0.524697	-0.630838	-0.500366	-0.349168	-0.347835	-0.0570669	-0.0723379	-0.780517	-0.412925	-0.629637	-0.348683	-0.961243	-0.564371	-0.778173	-0.767997	-1.10083	-0.569206	-0.635831	-0.357669	-0.356303	-0.0584562	-0.0740989	-0.422978	-0.644966	-0.984644	-0.438271
0.314663	0.11324	0.224431	0.435537	-0.110206	0.82051	0.657097	0.262601	0.321912	-0.0523701	0.24703	0.337878	-0.144795	0.146783	0.667824	0.822798	0.528153	-0.161823	0.129437	-0.121964	-0.0750803	-0.0791291	0.553265	0.534134	-0.178843	-0.122913	0.344915	0.246007	0.477409	0.899394	0.720271	0.287847	0.352861	-0.0527846	0.270779	-0.145941	0.141881	-0.122929	-0.0756745	-0.0797554	0.606455	-0.123886	0.250877	0.486859	0.917196	0.734528	0.359845	-0.0540696	-0.149494	-0.167074
-1.1621	-0.909112	-1.52452	-2.05653	-0.836804	-1.41268	-1.74289	-0.579126	-1.22287	-0.968978	-1.68974	-0.417168	-0.856093	-0.648068	-1.21432	-1.69283	-1.55938	-0.72552	-1.6115	-0.42843	-0.886795	-1.17617	-1.70379	-1.75485	-1.0122	-1.28556	-1.1713	-1.53658	-2.07281	-1.42386	-1.75668	-0.58371	-1.23255	-0.976646	-1.70311	-0.862868	-1.62425	-0.43182	-0.893813	-1.18548	-1.71728	-1.29573	-1.57399	-2.12327	-1.45852	-1.79945	-1.26256	-1.00042	-0.883875	-0.749064
-1.70432	-0.836736	-1.35569	-2.33677	0.396594	-0.46515	-0.732862	-1.46351	-3.70604	-2.00926	-2.33815	-2.53908	-2.30356	-1.82117	-0.949218	-0.788911	-2.00498	-2.0005	-1.90192	-1.46459	-0.92483	-2.80697	-1.75529	-1.91469	-1.47923	-1.1351	-1.71781	-1.36642	-2.35526	-0.468831	-0.738662	-1.47509	-3.73537	-2.02516	-2.35666	-2.32179	-1.91697	-1.47618	-0.932149	-2.82918	-1.76918	-1.14408	-1.39969	-2.4126	-0.480244	-0.756645	-3.82631	-2.07446	-2.37832	-2.06542
-0.21491	0.413773	-0.251963	0.638086	0.447702	-0.311919	-0.140575	0.823905	-0.100968	0.371756	-0.0396435	0.829425	0.517665	0.384941	0.246257	-0.237735	0.155958	0.375142	-0.0626476	0.516879	0.563463	0.476969	0.170394	0.108502	0.269736	0.550039	-0.216611	-0.253957	0.699432	-0.314388	-0.141688	0.903115	-0.101767	0.407496	-0.0399572	0.567433	-0.0631434	0.566572	0.617634	0.522825	0.186776	0.602919	-0.26014	0.713277	-0.322041	-0.145137	-0.104244	0.415562	0.578665	0.419347
-0.0511327	-0.79225	-0.12051	-0.889894	-0.463621	0.00748038	-0.25378	-1.04485	-0.299789	-0.821413	-0.195432	-0.848538	-0.898292	-0.897258	-0.262435	0.208159	-0.670478	-0.846043	-0.214384	-1.1004	-0.495527	-0.893956	-0.637736	0.0937651	-0.504052	-0.366314	-0.0515373	-0.121463	-0.896937	0.00819954	-0.255789	-1.05312	-0.302161	-0.827914	-0.196979	-0.905401	-0.21608	-1.10911	-0.499449	-0.901031	-0.642783	-0.369213	-0.12442	-0.918773	0.00836184	-0.262016	-0.309518	-0.848069	-0.927443	-0.873498
-0.542231	1.72609	0.207434	2.07475	-0.195631	0.226436	1.60889	1.5273	1.50982	1.62647	0.683803	1.51243	1.54681	2.26776	1.46492	0.938485	2.19477	1.37805	0.394806	1.28315	0.996673	1.72526	2.04933	1.3631	-0.745804	1.70089	-0.546522	0.227377	2.27422	0.248206	1.76357	1.67413	1.65498	1.78284	0.749544	1.69552	0.432762	1.40651	1.09249	1.89113	2.24635	1.86442	0.231878	2.31923	0.253119	1.79848	1.68773	1.81813	1.72908	1.54043
0.578309	0.398553	-0.0807955	0.355936	0.39963	0.594728	0.725612	0.275446	0.911136	0.0134867	0.279156	0.614291	0.183746	0.806009	0.34548	1.09992	0.721715	0.196201	0.796057	-0.429997	0.259531	0.304198	0.662282	0.610071	0.318682	0.647249	0.633908	-0.081435	0.390156	0.651905	0.795372	0.301928	0.998733	0.0147833	0.305994	0.201411	0.87259	-0.4334	0.284483	0.333444	0.725954	0.709475	-0.0834175	0.397878	0.664809	0.811116	1.0185	0.0150759	0.205398	0.219321
-0.451118	-0.582218	-0.0272397	-0.941629	-0.568859	0.0178974	-0.323105	-0.850364	-0.273844	-1.11418	-0.218576	-0.947744	-0.699548	-0.403058	-0.354752	0.045474	-0.77706	-0.45751	0.0903797	-0.64297	-0.594838	-0.674983	-0.417872	0.0309878	-0.0299297	-0.320667	-0.454688	-0.0274553	-0.949081	0.0196181	-0.325662	-0.857093	-0.276011	-1.123	-0.220305	-0.705084	0.0990689	-0.648058	-0.599545	-0.680325	-0.421179	-0.323205	-0.0281237	-0.972186	0.0200064	-0.33359	-0.28273	-1.15034	-0.72225	-0.472357
0.826885	0.3503	0.750196	0.222598	0.104498	0.117308	0.623044	0.151898	0.541544	0.0736947	0.554536	0.0829928	0.235962	0.235256	0.705271	0.991834	0.436651	0.186201	0.651257	-0.0545925	0.108132	0.104669	0.462396	0.537545	0.387135	0.253352	0.906382	0.82232	0.243999	0.128586	0.682944	0.166501	0.593608	0.0807797	0.607849	0.258647	0.713869	-0.0550245	0.118528	0.114732	0.50685	0.277709	0.838597	0.248829	0.131131	0.696462	0.605357	0.0823786	0.263767	0.208142
0.564714	-0.133964	0.361667	-0.0764263	-0.0524323	0.582393	0.514889	-0.227641	-0.308432	-0.18891	-1.38899	-0.0881867	-0.520471	-0.575626	0.18757	0.398594	NaN	-0.391499	0.444244	-0.203277	0.0193622	-0.030254	0.252645	0	0.293739	0.192613	0.619005	0.396438	-0.0770311	0.638385	0.564391	-0.229443	-0.310873	-0.190405	-1.39998	-0.52459	0.486954	-0.204886	0.0212237	-0.0304935	0.276934	0.211131	0.404285	-0.0789064	0.651021	0.575562	-0.318441	-0.19504	-0.537361	-0.404204
-0.204217	-0.470056	-0.119146	-0.524258	-0.395127	0.147147	-0.106537	-0.603423	0.15681	-0.470381	-0.199853	-0.367264	-0.610382	-0.278975	-0.298196	0.160925	0.0186662	-0.434322	-0.368627	-0.760695	-0.780625	-0.636744	-0.105379	-0.0271789	-0.500654	-0.409865	-0.205833	-0.120089	-0.528407	0.161294	-0.10738	-0.608198	0.171886	-0.474104	-0.201435	-0.615213	-0.371544	-0.766715	-0.786803	-0.641783	-0.106213	-0.413109	-0.123013	-0.541271	0.164487	-0.109994	0.175288	-0.485646	-0.63019	-0.448416
0.143418	1.569	-0.00268296	0.139759	0.354213	-0.982715	-1.06836	1.46041	-0.271604	1.20783	0.650706	1.66466	1.30604	1.4041	1.39818	0.385096	-0.457037	1.41829	0.162121	1.5456	1.12315	1.24428	-0.0229783	-0.563846	1.19954	0.955226	0.157207	-0.00270419	0.153196	-0.990493	-1.07682	1.60081	-0.273753	1.32395	0.713265	1.4316	0.177707	1.69419	1.23113	1.36391	-0.0231601	1.04706	-0.00277003	0.156228	-1.01461	-1.10303	-0.280417	1.35016	1.45994	1.58541
0.698087	0.405693	0.826693	0.263982	-0.122038	0.736817	0.28796	-0.0404147	0.673532	0.0127253	0.638032	0.0823819	-0.00196881	-0.514757	-0.120016	0.667135	0.470833	0.0286954	0.242553	-0.234755	-0.0635314	0.203912	0.578493	0.676289	0.175398	0.172272	0.765202	0.906171	0.289361	0.807654	0.315645	-0.0407345	0.738286	0.0139487	0.699373	-0.00198439	0.265872	-0.236613	-0.0640342	0.223516	0.634109	0.188834	0.924108	0.295089	0.823641	0.321893	0.752899	0.0142248	-0.0020327	0.0320768
0.654575	0.180059	-0.154328	0.398602	0.781894	-0.65226	-0.420881	0.85973	-0.375359	0.30811	-0.0864265	0.494166	0.437251	0.283408	0.141891	-0.637251	-0.101046	0.366989	0.499758	0.535164	0.718865	0.44614	-0.409574	-0.192277	0.718676	0.505147	0.717506	-0.155549	0.436923	-0.657422	-0.424212	0.942384	-0.378329	0.337732	-0.0871104	0.479289	0.547805	0.586615	0.787976	0.489032	-0.412815	0.553712	-0.159336	0.445572	-0.673427	-0.43454	-0.38754	0.344417	0.488776	0.410234
-0.137839	-0.629301	0.0873038	-0.708754	-0.593671	0.0563682	-0.0405338	-0.748169	-0.0162242	-0.687918	-0.244528	-0.654677	-0.739049	-0.417477	-0.330875	0.0823638	-0.129499	-0.658207	-0.0764642	-0.855738	-0.763967	-0.627044	-0.172114	-0.114773	-0.315347	-0.484322	-0.13893	0.0956972	-0.714363	0.0617875	-0.0408545	-0.75409	-0.0163526	-0.693362	-0.246463	-0.744898	-0.0770694	-0.862511	-0.770013	-0.632006	-0.173476	-0.488155	0.0975915	-0.731754	0.0630105	-0.0418491	-0.0167507	-0.710242	-0.763033	-0.679567
-0.827275	-0.00908352	-0.715869	-0.369653	-0.780905	-1.33833	-1.32394	-0.0901442	-0.523704	0.0845349	-1.0525	0.654527	0.143777	0.0776093	-0.452368	-0.90363	-0.418988	0.141785	-0.691575	0.112869	-0.193018	-0.315982	-0.949987	-0.926894	-0.694837	-0.239219	-0.833822	-0.721534	-0.372579	-1.34892	-1.33442	-0.0908576	-0.527848	0.0926621	-1.06082	0.157599	-0.697048	0.12372	-0.194546	-0.318483	-0.957505	-0.241112	-0.7391	-0.381649	-1.38176	-1.36691	-0.540699	0.0944963	0.160719	0.158492
-0.0662239	-0.834915	-0.260588	-1.71777	-0.747174	0.649619	0.0634322	-1.53001	-0.5613	-1.17694	-0.118748	-2.17506	-1.33407	-1.39643	-0.64324	0.00940345	-0.867779	-1.19489	-0.586431	-1.65012	-0.744607	-1.82463	-0.435122	-0.132285	-0.769089	-0.441635	-0.0667479	-0.26265	-1.73136	0.712074	0.0695305	-1.54212	-0.565742	-1.18626	-0.119687	-1.34463	-0.591072	-1.66317	-0.7505	-1.83907	-0.438565	-0.44513	-0.269044	-1.77351	0.726168	0.0709068	-0.579515	-1.21514	-1.37736	-1.23367
0.000880496	-0.458644	0.112338	-0.318552	-0.317479	0.0600035	0.0922531	-0.517286	0.0884312	-0.485218	-0.0537899	-0.285842	-0.551433	-0.0467688	-0.211834	0.305758	0.0763116	-0.423335	-0.0216187	-0.592182	-0.599222	-0.420364	-0.0590491	-0.361254	-5.99e-05	-0.220719	0.000965148	0.123138	-0.321073	0.0657723	0.101122	-0.52138	0.096933	-0.489058	-0.0542156	-0.555797	-0.0217898	-0.596869	-0.603964	-0.423691	-0.0595164	-0.222465	0.125575	-0.328889	0.0670742	0.103124	0.0988517	-0.500964	-0.569328	-0.437072
0.567241	0.0216003	-0.00543495	0.297891	0.565687	0.919473	0.738504	-0.294409	-0.131446	0.0236495	0.556699	-1.20044	-0.152758	-0.193869	0.401472	0.743431	0.0791232	-0.230666	0.525094	-0.120581	0.138483	0.00184844	0.397913	0.251948	0.206605	0.081696	0.621776	-0.00547796	0.32653	1.00787	0.809504	-0.296739	-0.132486	0.0259231	0.61022	-0.153967	0.575577	-0.121535	0.151797	0.00202615	0.436168	0.0895502	-0.00561132	0.332993	1.02782	0.825527	-0.135711	0.0264362	-0.157716	-0.238151
-0.783279	-0.236969	-0.0644883	0.140889	-0.76209	-0.550366	-0.126328	-0.307882	0.451736	-0.0215682	-0.363393	-0.383556	-0.0816801	-0.129752	-0.430555	-0.0784214	0.222768	0.0122819	-0.833629	-0.0875296	-0.727035	-0.247565	0.22352	-0.279508	-1.22652	-0.693315	-0.789478	-0.0649987	0.154434	-0.554721	-0.127328	-0.310318	0.495165	-0.0217389	-0.366269	-0.0823265	-0.840226	-0.0882223	-0.732789	-0.249525	0.245009	-0.698801	-0.0665811	0.157491	-0.568226	-0.130428	0.504967	-0.0222681	-0.0843307	0.0137291
0.247846	-0.0794644	0.259425	0.144328	-0.178806	0.454736	0.369846	-0.305581	0.277253	0.113087	-0.0222187	-0.646153	-0.0148898	-0.0728937	0.0372762	0.29733	0.281338	-0.295392	0.23891	-0.300005	-0.190608	-0.00619391	0.292817	0.538	-0.468186	-0.105269	0.271674	0.284366	0.158204	0.498455	0.405403	-0.308	0.303909	0.123959	-0.0223945	-0.0150076	0.261879	-0.30238	-0.192117	-0.00624293	0.320969	-0.106102	0.289995	0.161335	0.508321	0.413428	0.309924	0.126412	-0.015373	-0.304978
-0.00403071	-0.678074	0.0117305	-1.0539	-0.445782	-0.0902976	-0.164443	-1.38609	-0.33192	-0.939562	-0.0184026	-0.944064	-0.913364	-0.846295	-0.395493	0.130368	-0.532423	-1.00829	-0.463033	-0.94431	-0.86912	-1.0633	-0.551279	-0.204078	-0.376676	-0.433629	-0.00406261	0.0128583	-1.06224	-0.0910122	-0.165744	-1.39706	-0.334546	-0.946997	-0.0185482	-0.920592	-0.466697	-0.951783	-0.875998	-1.07172	-0.555641	-0.437061	0.0131128	-1.0881	-0.0932279	-0.169779	-0.342691	-0.970052	-0.943004	-1.04101
-2.00515	-4.54618	-2.89816	-4.39577	-3.47051	-1.1717	-1.38136	-3.89481	-1.77296	-3.00536	-3.72471	-2.96781	-2.40706	-2.75935	-3.1212	-2.29276	-2.61075	NaN	-2.58198	-3.74412	-1.58747	-3.79368	-2.41554	-4.76845	-1.21658	-4.404	-2.02102	-2.9211	-4.43056	-1.18097	-1.39229	-3.92563	-1.78699	-3.02914	-3.75418	-2.42611	-2.60241	-3.77375	-1.60003	-3.8237	-2.43466	-4.43885	-2.99221	-4.53842	-1.20972	-1.42619	-1.8305	-3.10289	-2.48518	NaN
1.39875	1.64959	0.109566	1.81544	1.37305	1.95935	1.78166	1.02634	1.52789	1.09225	1.37645	1.12765	1.60926	1.31602	1.77562	1.812	1.31745	1.03668	1.71299	1.11973	1.21831	1.361	1.56183	2.26698	1.60158	1.37924	1.53322	0.1201	1.98997	2.14773	1.95295	1.12501	1.67478	1.19725	1.50878	1.76398	1.87768	1.22738	1.33544	1.49185	1.71199	1.51184	0.122477	2.02936	2.19024	1.99161	1.70793	1.22095	1.79889	1.15884
-1.54671	-1.27366	-1.37047	-0.442991	-1.2978	-0.683595	-0.438166	-0.538307	-0.661817	0.0185118	-1.32796	-1.5382	-0.71627	-0.648552	-1.23743	-0.875222	-0.42537	-0.436164	-0.860615	-0.49533	-0.494379	-0.529716	-0.273593	-0.667082	-1.58519	-1.05443	-1.55895	-1.38132	-0.446497	-0.689005	-0.441634	-0.542567	-0.667055	0.0202916	-1.33847	-0.721938	-0.867426	-0.49925	-0.498292	-0.533908	-0.275758	-1.06277	-1.41495	-0.457367	-0.705779	-0.452386	-0.683294	0.0206932	-0.739514	-0.450318
-0.0810228	0.0958095	-0.618949	-0.0781768	-0.0480738	-0.931805	-0.485986	0.0143992	-0.488698	0.153583	-0.71736	0.366407	0.00829558	0.12267	-0.221571	-0.918569	-0.463142	0.074472	0	0.068901	-0.00588577	0.0300595	-0.451045	-0.625918	0.0906192	-0.149531	-0.081664	-0.623847	-0.0787955	-0.939179	-0.489832	0.0157835	-0.492566	0.168348	-0.723037	0.00909312	0	0.0755252	-0.00593235	0.0329494	-0.454615	-0.150714	-0.639035	-0.0807138	-0.962043	-0.501757	-0.504557	0.17168	0.00927311	0.0832476
-0.475015	0.620014	-0.723811	0.911823	0.808761	-0.968101	-0.293607	1.23827	-0.177415	1.14741	0.189746	-0.695377	1.01904	1.50291	0.564485	-0.516046	0.259145	1.18062	-0.940744	0.919792	1.06865	1.00498	0.384809	-0.368902	-0.56605	0.685986	-0.478775	-0.729539	0.999486	-0.975763	-0.29593	1.35732	-0.178819	1.25772	0.207988	1.11701	-0.948188	1.00822	1.17139	1.1016	0.421805	0.751937	-0.7473	1.01927	-0.999518	-0.303135	-0.183172	1.28261	1.13912	1.31974
NaN	-0.162107	-0.232666	0.342433	-0.429651	0.178502	0.576083	0.490182	0.327752	0.599755	-0.0710576	0.625019	-0.667108	0.683837	-0.546008	-0.289344	1.08731	-0.491408	-0.676864	0.0870656	-0.944441	0.419405	1.04048	-0.0976937	-0.0161669	-0.313897	NaN	-0.234507	0.375354	0.195663	0.631468	0.537308	0.359263	0.657415	-0.0716199	-0.672387	-0.682221	0.0954361	-0.951916	0.459727	1.14051	-0.316381	-0.240216	0.382784	0.199536	0.643967	0.366374	0.670428	-0.688756	-0.507355
0.499526	0.690885	0.387152	-0.313814	0.737107	-0.71331	-0.664854	0.766622	-0.432442	0.108569	0.398692	-0.331504	0.542963	0.405442	0.806776	0.592699	-0.330823	0.351108	0.153956	0.471812	0.714846	0.349293	-0.55651	-0.436803	0.960594	0.094855	0.547551	0.424373	-0.316298	-0.718956	-0.670115	0.840325	-0.435864	0.119007	0.437022	0.595164	0.168757	0.517172	0.783571	0.382875	-0.560914	0.103974	0.432773	-0.323998	-0.736458	-0.686429	-0.446475	0.121363	0.606945	0.392481
-0.812473	-0.787265	-0.760286	-0.806503	-0.913807	-0.320944	-0.794946	-0.972688	-1.04427	-0.958539	-0.624156	-1.12871	-1.08427	-0.80299	-0.772915	-0.468976	-0.436824	-0.987042	-0.782346	-1.01956	-1.08593	-1.1166	-1.1006	-0.647709	-0.734882	-0.945239	-0.818903	-0.766303	-0.812886	-0.323483	-0.801237	-0.980385	-1.05253	-0.966125	-0.629096	-1.09285	-0.788538	-1.02763	-1.09453	-1.12544	-1.10931	-0.952719	-0.784959	-0.832675	-0.331359	-0.820743	-1.07816	-0.989646	-1.11945	-1.01907
0.136433	-0.218055	0.255138	0.0573025	-0.183125	0.613542	0.377915	-0.116931	0.0619689	-0.138271	0.571266	-0.729357	-0.411341	-0.308429	-0.144103	0.526509	0.0996741	-0.359516	0.00124233	-0.212164	-0.400656	0.0913835	0.238004	0.0825078	-0.243499	-0.209423	0.14955	0.279667	0.0628116	0.672528	0.414248	-0.117857	0.0679266	-0.139365	0.626187	-0.414596	0.00136177	-0.213843	-0.403827	0.100169	0.260885	-0.21108	0.285202	0.0640549	0.68584	0.422448	0.0692711	-0.142758	-0.424689	-0.371183
NaN	-0.595363	-0.282528	-1.21839	-0.919595	-0.345908	-0.555395	NaN	-1.31977	-0.738779	-0.564935	-0.3669	NaN	-0.383539	-0.844748	-1.77574	0.0998297	NaN	-0.662552	-1.66772	-0.0904677	-0.780131	NaN	NaN	NaN	-0.398613	NaN	-0.284764	-1.22803	-0.348645	-0.55979	NaN	-1.33021	-0.744626	-0.569406	NaN	-0.667795	-1.68092	-0.0911836	-0.786305	NaN	-0.401767	-0.291697	-1.25793	-0.357133	-0.573418	-1.36259	-0.762754	NaN	NaN
-0.255813	0.0102952	-0.429634	0.13473	0.174764	-0.139512	-0.88286	-0.0189401	-0.134666	-0.0591681	-0.154006	0.131092	0.0814205	0.0837725	-0.0120922	-0.203286	0.17542	-0.111281	-0.0880475	-0.0434333	-0.26013	0.0167605	-0.100094	0.389982	-0.287325	-0.335189	-0.257837	-0.433034	0.147683	-0.140616	-0.889846	-0.01909	-0.135731	-0.0596363	-0.155224	0.0892483	-0.0887443	-0.043777	-0.262188	0.0183718	-0.100886	-0.337841	-0.443576	0.150606	-0.144039	-0.91151	-0.139036	-0.0610881	0.0910149	-0.114892
1.20892	1.15794	1.0564	0.156765	0.928857	-0.281506	-0.519928	0.701502	-0.0617196	0.823254	0.648021	0.721565	1.10116	0.495269	0.989083	0.452489	-0.35528	1.03521	0.456619	1.13952	1.24398	0.66128	0.153799	0.306176	0.897268	0.718678	1.32514	1.15796	0.171836	-0.283734	-0.524043	0.768945	-0.062208	0.902402	0.710322	1.20702	0.500519	1.24907	1.36357	0.724856	0.168585	0.787772	1.18089	0.175238	-0.290642	-0.536801	-0.0637225	0.920264	1.23091	1.1572
-2.39393	-0.713977	-1.40983	-0.408329	-1.25828	-0.0816365	-0.213277	-1.35582	-0.121775	-0.939562	-0.845988	-0.838932	-0.6495	0.0733635	-0.916175	-0.568319	0.0460179	-0.784786	-0.857676	-0.598606	-1.036	-0.589312	0.0200104	-0.757002	-1.495	-0.596301	-2.41287	-1.42099	-0.411561	-0.0822826	-0.214965	-1.36655	-0.122739	-0.946997	-0.852683	-0.65464	-0.864463	-0.603343	-1.0442	-0.593975	0.0219342	-0.601021	-1.45558	-0.42158	-0.0842857	-0.220198	-0.125727	-0.970052	-0.670577	-0.810253
-0.698278	1.34836	0.355526	2.36632	-0.16395	0.682201	2.18595	1.99401	2.62477	2.4993	0.276196	1.76436	1.96481	2.17817	1.16021	0.506726	2.97423	2.23091	1.11328	1.79486	2.31284	2.22181	3.09146	2.58006	-0.188877	1.7977	-0.703804	0.389706	2.59382	0.747787	2.39611	2.18572	2.87712	2.73959	0.30275	2.1537	1.22031	1.96742	2.5352	2.43542	3.38867	1.97053	0.39742	2.64517	0.762589	2.44354	2.93407	2.79382	2.19633	2.4938
0.266161	1.66889	-0.737704	0.775703	1.83072	-1.07067	-0.730705	1.33598	0.595516	0.897535	0.198485	1.48628	1.01147	1.60555	1.50265	0.886018	1.01842	1.23175	0.14974	1.14032	1.04207	0.925198	0.303334	0.0747952	0.63377	0.46698	0.29175	-0.743542	0.850279	-1.07915	-0.736487	1.46442	0.652769	0.983824	0.217568	1.10871	0.164136	1.24995	1.14225	1.01415	0.332496	0.511876	-0.761644	0.86711	-1.10542	-0.754417	0.66569	1.0033	1.13065	1.3769
0.702767	0.585357	0.876432	1.05235	0.654612	1.00454	1.03617	0.706073	1.36303	0.85821	1.48689	0.705277	0.632685	0.676247	0.769701	0.577175	0.848436	0.764045	0.901902	0.650436	0.771881	0.843595	1.24946	0.806437	0.518897	1.14888	0.770331	0.960692	1.15353	1.10112	1.13579	0.773954	1.49408	0.940718	1.62984	0.693511	0.988611	0.712969	0.84609	0.924698	1.36958	1.25934	0.979708	1.17636	1.12292	1.15827	1.52365	0.959339	0.707239	0.854078
-0.133154	0.244417	-0.423291	0.436225	0.604843	-0.325796	-0.0832494	0.216351	0.298231	0.465226	0.0432966	0.40511	0.578387	0.0636433	0.22985	-0.804132	0.301687	0.495925	0.533536	0.680254	0.321763	0.524858	0.493607	0.291154	0.380286	0.543033	-0.134208	-0.426641	0.478164	-0.328375	-0.0839082	0.237151	0.326903	0.509953	0.0474592	0.633993	0.584831	0.745654	0.352697	0.575318	0.541063	0.59524	-0.437027	0.487628	-0.336369	-0.0859509	0.333373	0.520047	0.646542	0.554363
0.658044	0.804513	0.441719	-0.239916	0.0163177	-1.22031	-1.25016	0.447075	-0.237027	0.662273	0.141584	0.889386	0.7159	0.537719	0.902288	-0.101168	-0.53517	0.764331	-0.975611	0.747386	0.594018	0.369663	-0.430686	-0.556787	-0.497034	0.380854	0.721309	0.484186	-0.241814	-1.22997	-1.26005	0.490057	-0.238903	0.725944	0.155196	0.784727	-0.983332	0.81924	0.651127	0.405203	-0.434094	0.41747	0.49377	-0.247701	-1.25991	-1.29072	-0.244719	0.740314	0.800259	0.854398
-0.120766	-0.873596	-1.25429	-2.10075	-1.14537	-0.47139	-0.204249	-0.892878	-1.41731	NaN	-1.60259	-2.0296	-1.53649	-0.814964	-1.00392	-1.50282	-1.95749	-1.36148	-1.12088	-1.28658	-0.711716	-1.80666	-2.43375	-1.46578	-0.703286	-1.56092	-0.121722	-1.26422	-2.11737	-0.475121	-0.205865	-0.899944	-1.42853	NaN	-1.61527	-1.54865	-1.12975	-1.29676	-0.717349	-1.82096	-2.45301	-1.57327	-1.29499	-2.16892	-0.486688	-0.210877	-1.46331	NaN	-1.58635	-1.40566
0.166635	-0.212861	0.110993	-0.243753	0.00452538	-0.0603466	-0.120801	-0.141103	0.0489022	-0.181571	-0.340041	-0.227849	-0.112436	0.0261544	-0.181773	-0.128948	-0.0828849	-0.132744	-0.161825	-0.109665	-0.163927	-0.142755	-0.0506188	-0.00416557	-0.285109	-0.213632	0.182655	0.121664	-0.245682	-0.0608241	-0.121757	-0.142219	0.0536036	-0.183008	-0.342732	-0.113326	-0.163106	-0.110533	-0.165224	-0.143885	-0.0510194	-0.215323	0.124072	-0.251664	-0.0623049	-0.124721	0.0546647	-0.187463	-0.116085	-0.137051
-1.50738	-0.679004	-0.478453	-1.05738	-0.638098	-1.43452	-2.08362	-0.461734	-0.426245	-0.789082	-0.977212	0.0215998	-1.10911	-0.303805	-1.46709	-0.531141	-0.864968	-0.53352	-1.68683	-1.10524	-1.50633	-0.995222	-1.5654	-1.40572	-0.898847	-0.881402	-1.51931	-0.48224	-1.06575	-1.44588	-2.10011	-0.465389	-0.429618	-0.795327	-0.984946	-1.11788	-1.70018	-1.11398	-1.51825	-1.0031	-1.57779	-0.888377	-0.49398	-1.0917	-1.48108	-2.15124	-0.440077	-0.814689	-1.1451	-0.550833
0.323567	0.865824	0.0282548	1.13628	0.267827	-0.82702	NaN	1.01724	0.271188	0.667226	0.899635	1.49631	1.03028	0.879511	-0.16253	0.213778	0.419808	1.2205	-0.841853	0.801329	1.21053	1.00547	0.0621165	0.39318	0.0611696	0.700497	0.354674	0.0309713	1.24553	-0.833565	NaN	1.11504	0.29726	0.731373	0.986126	1.12933	-0.848516	0.878369	1.32691	1.10213	0.0680884	0.767843	0.0315843	1.27018	-0.853858	NaN	0.303143	0.74585	1.15169	1.36432
0.595635	1.37617	1.24241	0.91442	1.91088	1.35339	0.87525	0.184977	1.99118	1.21018	1.7196	0.763326	1.27971	1.30492	0.950983	1.87137	1.25294	1.06122	NaN	NaN	0.932285	-0.522815	1.06379	1.99329	0.0114275	0.29529	0.652899	1.36185	1.00233	1.48351	0.959397	0.202761	2.18261	1.32653	1.88492	1.40274	NaN	NaN	1.02191	-0.526953	1.16606	0.323679	1.38881	1.02217	1.51287	0.978387	2.22582	1.35279	1.43051	1.18627
0.191237	0.306867	-0.0880507	-0.753679	-0.282294	-0.281083	-0.432373	0.0636818	0.0567268	0.363008	-0.221916	0.660149	0.528125	0.0618138	-0.301555	-0.450924	-0.401435	0.450916	-0.34085	0.257794	0.301368	-0.145644	0.149655	-0.250564	-0.500335	0.458336	0.209622	-0.0887475	-0.759644	-0.283307	-0.435795	0.0698042	0.0621805	0.397908	-0.223672	0.578899	-0.343547	0.282578	0.330341	-0.146797	0.164043	0.502401	-0.0909081	-0.778137	-0.290204	-0.446404	0.0634113	0.405784	0.590358	0.50405
-0.0676263	0.70487	-0.368813	0.609975	0.347315	-0.623804	-0.412883	0.639949	0.37879	1.02615	-0.172388	0.708625	0.954619	0.685512	0.48343	-0.225582	0.124027	0.966935	-0.239645	0.735072	0.809412	0.691624	0.28249	-0.0699776	-0.0672592	0.569625	-0.0681614	-0.371732	0.668618	-0.62874	-0.416151	0.701474	0.415207	1.1248	-0.173752	1.0464	-0.241542	0.805742	0.887228	0.758116	0.309648	0.624389	-0.380782	0.681853	-0.644047	-0.426282	0.423425	1.14707	1.06711	1.08088
-0.280402	-0.2695	0.241027	0.0841711	-0.151343	-0.418281	0.204554	-0.542756	0.21924	0.149572	0.241804	0.25521	0.0851031	0.052889	-0.111954	0.314891	0.0642039	-0.1397	0.0452058	-0.551793	-0.454199	-0.116845	0.250329	-0.339016	-0.374243	-0.0592449	-0.282621	0.264199	0.0922633	-0.421591	0.224219	-0.547051	0.240318	0.163952	0.265051	0.0932849	0.0495519	-0.55616	-0.457794	-0.117769	0.274396	-0.0597138	0.269428	0.0940896	-0.431855	0.228658	0.245075	0.167197	0.0951314	-0.144234
-0.313748	0.554478	-0.149903	0.0734415	0.282284	-0.885412	-0.947663	0.408927	0.0190673	0.344896	-0.327487	0.676441	0.450125	0.613907	0.0924883	-0.433588	0.133749	0.374131	-0.403367	0.314808	0.224941	0.173475	-0.216233	-0.347263	-0.128577	0.388162	-0.316231	-0.151089	0.0805021	-0.892419	-0.955163	0.448241	0.0209005	0.378054	-0.330079	0.4934	-0.406559	0.345074	0.246567	0.190153	-0.217944	0.42548	-0.154767	0.0820956	-0.914145	-0.978416	0.0213142	0.385538	0.503167	0.418218
-0.166429	-0.351479	-0.180002	0.156292	0.234294	0.734989	NaN	NaN	0.170902	-0.355723	0.289189	-0.224535	-0.200545	-1.29549	-0.534873	NaN	0.153648	0.0568438	-0.128393	-0.264645	0.00218963	-0.0244819	0.391924	0.623405	NaN	-0.0900293	-0.167746	-0.181426	0.171318	0.80565	NaN	NaN	0.187332	-0.358538	0.316991	-0.202132	-0.129409	-0.266739	0.00240015	-0.0246757	0.429603	-0.0907418	-0.185843	0.174709	0.821597	NaN	0.19104	-0.367267	-0.207053	0.0635421
1.12638	1.42887	1.11389	2.4465	0.47145	0.7933	2.04594	1.60631	2.16425	2.05547	1.13727	2.10151	1.63198	2.30112	1.47427	-0.0807504	2.58314	2.03524	2.07491	2.00119	1.73783	2.35704	2.31097	2.03507	1.85184	2.57428	1.23467	1.22098	2.68171	0.869568	2.24264	1.76074	2.37232	2.25308	1.24661	1.78888	2.27439	2.19359	1.9049	2.58364	2.53314	2.82177	1.24514	2.73479	0.88678	2.28703	2.41927	2.29768	1.82429	2.27507
0.712616	0.744615	0.891776	1.2742	0.618187	0.964582	1.02529	0.716777	1.08008	0.918823	0.548807	0.91376	0.959567	1.10098	0.606243	0.369242	1.17847	0.817027	1.10784	0.872685	0.712556	0.923455	1.24364	0.901237	0.717682	1.06263	0.781127	0.977511	1.3967	1.05732	1.12386	0.785688	1.18392	1.00716	0.601569	1.05182	1.21435	0.956585	0.781061	1.01224	1.36321	1.16479	0.99686	1.42435	1.07825	1.14611	1.20735	1.02709	1.07264	0.913304
0.300203	0.0226026	0.36094	-0.0370852	-0.13798	0.447152	0.275937	-0.478832	0.408175	-0.133635	0.241578	0.166218	-0.0555912	-0.0179133	-0.128766	0.545363	0.127754	-0.0284877	-0.303778	-0.438168	-0.2804	-0.177851	0.167093	0.412361	-0.286217	0.217615	0.329065	0.395641	-0.0373787	0.490141	0.302466	-0.482621	0.447417	-0.134693	0.264803	-0.0560312	-0.306182	-0.441636	-0.282619	-0.179259	0.183157	0.238537	0.403472	-0.0382886	0.499843	0.308453	0.456273	-0.137972	-0.0573952	-0.0294122
NaN	-1.03649	-0.668743	-1.06691	-0.801385	0.281378	-0.171327	NaN	NaN	-0.948173	-0.455186	-0.59082	-1.07733	-0.595383	-0.578169	-0.24638	-0.328838	NaN	NaN	NaN	-1.26919	-1.04421	-0.501595	-0.478424	-1.21671	-0.831265	NaN	-0.674036	-1.07536	0.30843	-0.172683	NaN	NaN	-0.955676	-0.458788	-1.08586	NaN	NaN	-1.27923	-1.05247	-0.505564	-0.837844	-0.690445	-1.10154	0.314535	-0.176887	NaN	-0.978942	-1.11229	NaN
1.02151	0.0975743	0.635603	-0.430708	0.34873	0.965118	0.694336	-0.53537	-0.0328111	-0.139486	1.09497	-0.934083	-0.393175	-0.318378	0.574361	0.794496	0.129973	-0.570733	0.517527	-0.52503	0	-0.516966	0.256442	0.529447	0.368034	0.349678	1.11972	0.69671	-0.434116	1.0579	0.76109	-0.539606	-0.0330707	-0.14059	1.20024	-0.396287	0.567282	-0.529185	0	-0.521057	0.281097	0.383296	0.710501	-0.444685	1.07884	0.776155	-0.0338758	-0.144013	-0.405934	-0.589254
-0.864293	-0.629574	-1.21505	-0.965075	-0.639516	-0.327063	-0.539792	-0.754349	-0.957604	-1.01074	-0.962698	-0.85881	-0.887306	-0.644793	-0.927223	-0.66236	-0.624511	-1.06946	-0.4789	-0.95511	-0.977967	-0.990197	-0.77956	-0.583504	-0.904021	-0.953723	-0.871133	-1.22467	-0.972713	-0.329651	-0.544064	-0.760319	-0.965183	-1.01874	-0.970316	-0.894328	-0.48269	-0.962669	-0.985706	-0.998033	-0.785729	-0.961271	-1.25448	-0.996394	-0.337677	-0.55731	-0.98868	-1.04354	-0.916101	-1.10417
-0.100618	-0.0310973	0.109351	-0.585849	-0.522946	-0.28742	-0.717855	-0.0972509	0.122631	-0.491618	-0.166385	0.131455	-0.335945	-0.206594	-0.429368	-0.319577	-0.47527	0.15078	-0.674462	-0.363861	-0.28758	-0.453575	-0.361155	-0.276377	-0.494794	-0.450591	-0.101414	0.119864	-0.590485	-0.289694	-0.723536	-0.0980205	0.134421	-0.495508	-0.167701	-0.338604	-0.679799	-0.366741	-0.289856	-0.457165	-0.364013	-0.454157	0.122236	-0.604861	-0.296747	-0.741151	0.137082	-0.507572	-0.346847	0.168548
NaN	0.602741	-0.593756	0.774956	-0.0170378	NaN	NaN	0.571058	1.06445	1.15494	0.248349	0.193299	1.23907	1.1433	0.740905	0.00317128	0.847426	1.46041	-0.17986	1.00356	1.17943	1.06037	0.476448	0.886632	0.948416	1.00889	NaN	-0.598455	0.84946	NaN	NaN	0.625959	1.16679	1.26598	0.272225	1.35819	-0.181283	1.10004	1.29282	1.16231	0.522253	1.10588	-0.613025	0.866275	NaN	NaN	1.18988	1.29104	1.38508	1.6325
-0.641574	-0.443058	-0.614133	-0.363555	-0.400782	-0.624341	-0.514826	-0.247895	-0.263314	-0.286077	-0.756504	-0.276926	-0.500234	-0.269699	-0.701643	-0.635974	-0.403524	-0.134078	-0.15479	-0.235586	-0.412863	-0.34757	-0.554733	-0.18051	-0.499696	-0.537248	-0.646651	-0.618993	-0.366432	-0.629282	-0.5189	-0.249856	-0.265398	-0.288341	-0.762491	-0.504193	-0.156015	-0.237451	-0.416131	-0.35032	-0.559123	-0.5415	-0.634063	-0.375353	-0.644601	-0.531533	-0.271859	-0.295361	-0.516468	-0.138429
0.459907	0.180278	0.555681	0.166904	0.114966	0.473479	0.467104	0.0957094	0.352709	-0.0791431	0.204699	0.146171	-0.00708176	0.0777516	0.436104	0.545718	0.427715	0.0264064	0.212584	-0.224043	-0.102859	-0.0353597	0.269421	0.45	0.198037	0.0379702	0.504123	0.609104	0.182951	0.519	0.512012	0.104911	0.386619	-0.0797694	0.224379	-0.0071378	0.233022	-0.225816	-0.103673	-0.0356396	0.295323	0.0416206	0.621161	0.186572	0.529273	0.522147	0.394271	-0.0817114	-0.00731157	0.029518
0.00604552	-0.298302	-0.512315	-1.04472	-0.107889	-0.766984	-1.1152	-0.265499	-1.48828	-0.36627	-0.494992	-0.00394614	-0.305054	-0.944566	-0.513519	-0.931248	-2.20363	-0.401328	-0.794965	-0.00500746	-0.0844303	-0.676825	-1.26617	-1.49589	-0.00204928	-0.678976	0.00662674	-0.51637	-1.05299	-0.773054	-1.12403	-0.2676	-1.50006	-0.369169	-0.498909	-0.307469	-0.801256	-0.00504709	-0.0850984	-0.682181	-1.27619	-0.684349	-0.528941	-1.07862	-0.791874	-1.15139	-1.53658	-0.378157	-0.314954	-0.414352
0.387924	0.89479	0.00589226	-0.281453	-0.165336	-1.50869	-1.4014	0.852468	-0.495012	0.779856	-0.0676803	1.13508	0.452828	0.886721	0.505536	-0.723002	-0.608654	0.805044	-0.584528	1.02636	0.64072	0.587161	-0.387329	-0.951771	1.09657	0.505682	0.425219	0.00645874	-0.283681	-1.52063	-1.4125	0.934424	-0.49893	0.854831	-0.0682159	0.496363	-0.589154	1.12503	0.702319	0.643611	-0.390394	0.554299	0.00658658	-0.290587	-1.55765	-1.44688	-0.511076	0.871752	0.506188	0.899908
0.507916	0.159529	1.07298	-0.0256331	NaN	0.067696	-0.0868954	-0.560201	0.0919932	0.0534313	-0.176427	0.1015	-0.238474	-0.396577	-0.188783	0.160341	-0.200779	0.115682	-0.635317	-0.0934607	0.259203	-7.86e-06	0.0294226	-0.249925	-0.227697	0.251243	0.556747	1.17614	-0.025836	0.0742043	-0.0875831	-0.564634	0.100837	0.0585682	-0.177823	-0.240362	-0.640345	-0.0942004	0.284123	-7.92e-06	0.0322513	0.275398	1.19942	-0.0264649	0.0756731	-0.0897153	0.102833	0.0597275	-0.246213	0.129314
-0.596367	-0.903165	-1.43576	-0.703015	-0.336421	-1.37094	-0.317042	-0.30007	-0.878372	-0.711553	-1.02541	0.00510834	-0.393316	-0.841025	-0.817819	-0.834962	-1.43571	-0.234669	NaN	-0.238077	-0.763491	-0.531544	-1.38798	-0.793315	-0.675812	-0.866194	-0.601086	-1.44713	-0.708578	-1.38179	-0.319551	-0.302445	-0.885324	-0.717185	-1.03353	-0.396429	NaN	-0.239961	-0.769533	-0.53575	-1.39897	-0.873049	-1.48236	-0.725829	-1.41543	-0.327331	-0.906877	-0.734644	-0.40608	-0.242284
0.843878	0.434852	0.75758	0.321178	0.564025	0.744977	0.512277	-0.223718	0.619499	0.280742	0.371374	-0.0838377	0.332109	-0.148375	0.833482	0.654689	0.129638	-0.279623	-0.298965	0.160852	0.240328	0.13296	0.240986	0.797142	0.278294	0.85354	0.925009	0.830414	0.352056	0.816599	0.561527	-0.225489	0.679057	0.307733	0.407078	0.364038	-0.301331	0.176317	0.263433	0.145743	0.264154	0.9356	0.846851	0.359024	0.832763	0.572642	0.692499	0.313824	0.371244	-0.288697
-0.41967	-0.725265	-0.181838	-0.342841	-0.55021	-0.478074	-0.593182	-0.714656	-0.110287	-0.0367961	-0.283915	-0.725863	-0.887924	-0.715593	-0.418498	-0.390893	-0.356361	-0.478752	-0.903714	-0.764495	-0.772983	-0.61667	-0.52601	-0.353208	-0.871952	-0.635787	-0.422991	-0.183277	-0.345554	-0.481858	-0.597877	-0.720311	-0.111159	-0.0370873	-0.286162	-0.894951	-0.910866	-0.770545	-0.7791	-0.62155	-0.530173	-0.640819	-0.187739	-0.353966	-0.493588	-0.612432	-0.113866	-0.0379902	-0.916739	-0.494288
0.124213	-0.296154	0.448397	0.407994	0.24809	1.21916	0.666674	-0.239747	0.598326	0.187328	0.696023	-0.0817645	0.230687	-0.240003	0.648713	0.817565	0.433581	0.00203359	0.212152	-0.222282	0.0272066	0.0266911	0.634005	0.769881	0.315779	0.310015	0.136154	0.491506	0.447218	1.33637	0.730768	-0.241644	0.655849	0.205337	0.762939	0.252865	0.232549	-0.224041	0.0298222	0.0292572	0.694958	0.33982	0.501235	0.45607	1.36283	0.745233	0.668831	0.209402	0.25787	0.00227322
-1.93749	-0.866095	-0.646344	0.0470859	-3.04191	-1.29548	-0.779838	-0.189307	-0.77264	-0.0893077	-1.91737	-0.735116	-0.289381	-0.120161	-1.34078	-1.54902	-0.0984287	0.170427	-1.15736	-0.0588899	-0.723808	-0.0341502	-0.443049	-0.88998	-1.54933	-1.62346	-1.95282	-0.651459	0.0516127	-1.30573	-0.786009	-0.190805	-0.778755	-0.0900144	-1.93254	-0.291672	-1.16652	-0.0593559	-0.729536	-0.0344204	-0.446555	-1.63631	-0.667319	0.0526343	-1.33752	-0.805145	-0.797714	-0.0922058	-0.298772	0.19051
0.86478	0.326492	1.48181	NaN	0.133054	0.602241	0.386618	-0.253875	0.831217	-0.497776	-0.207633	-0.297543	-0.232112	0.0508258	-0.236905	0.469791	-0.0507323	-0.286183	-0.593888	-0.30897	0.0711175	-0.228894	0.527711	0.420406	-0.385099	-0.146655	0.94792	1.62427	NaN	0.660141	0.423788	-0.255885	0.91113	-0.501715	-0.209276	-0.233949	-0.598588	-0.311416	0.0779547	-0.230705	0.578445	-0.147816	1.65642	NaN	0.673208	0.432176	0.929165	-0.51393	-0.239644	-0.295471
0.265462	1.18828	-0.0524119	0.383446	1.64841	-0.762255	-0.774015	1.4518	-0.138032	0.881826	0.449824	0.749211	0.802236	1.02503	0.756491	-0.108661	0.250146	0.91821	0.397649	1.14398	1.09984	0.77086	-0.0200172	-0.474622	1.08648	0.426651	0.290984	-0.0528267	0.420311	-0.768287	-0.780141	1.59138	-0.139124	0.966605	0.49307	0.879363	0.435879	1.25396	1.20558	0.84497	-0.0201756	0.46767	-0.0541128	0.42863	-0.786991	-0.799133	-0.142511	0.985738	0.896769	1.02641
0.152211	0.677449	-0.291824	0.528698	1.85315	1.60848	-0.520342	0.771663	-0.123427	0.477575	-1.00374	0.653051	0.53043	0.695487	0.507034	-0.271303	0.258015	0.724066	-0.0803385	0.808946	0.901328	0.361436	0.0622181	-0.160357	0.886347	0.722083	0.166844	-0.294134	0.579527	1.76312	-0.52446	0.845851	-0.124404	0.523489	-1.01168	0.581425	-0.0809743	0.886718	0.987982	0.396184	0.0681997	0.791504	-0.301294	0.590998	1.79802	-0.537228	-0.127433	0.533851	0.592934	0.809388
-0.827024	-0.00401047	-0.327352	0.105706	-0.411444	-0.697283	-0.388097	0.041484	-0.163648	-0.264603	-0.5171	1.09173	-0.0826028	-0.170712	-0.178515	-0.562609	-0.276065	0.146251	-0.450377	0.184511	-0.323599	0.0215435	-0.20403	-0.359247	-0.371459	-0.278059	-0.833569	-0.329943	0.115868	-0.702802	-0.391168	0.0454723	-0.164943	-0.266698	-0.521192	-0.0832565	-0.453941	0.20225	-0.32616	0.0236147	-0.205645	-0.28026	-0.337975	0.118162	-0.719911	-0.400691	-0.168958	-0.27319	-0.0852833	0.163485
1.3654	1.99888	0.707098	1.55633	1.78518	1.7697	2.09502	1.44732	1.61572	0.976633	0.317097	2.29632	1.26827	1.99181	1.77898	1.60286	2.09539	0.518232	3.96037	1.25801	1.35902	1.53115	2.06322	1.94818	4.08287	1.84488	1.49667	0.775079	1.70596	1.93984	2.29644	1.58647	1.77106	1.07053	0.347583	1.39021	4.34112	1.37895	1.48968	1.67835	2.26158	2.02225	0.790421	1.73973	1.97823	2.34189	1.80612	1.09172	1.41772	0.579299
-0.00637084	-0.1084	0.166727	-0.200171	-0.21395	0.207933	0	-0.37961	0.351852	-0.562822	0.211803	0.310781	-0.197847	0.161832	0.0569988	0.27885	0.0482899	0.23592	-0.0549658	-0.235032	-0.389209	-0.257527	0.134398	0.346799	-0.0685454	-0.255241	-0.00642126	0.182756	-0.201755	0.227924	0	-0.382614	0.385679	-0.567276	0.232166	-0.199412	-0.0554008	-0.236892	-0.392289	-0.259565	0.147319	-0.257261	0.186374	-0.206667	0.232435	0	0.393313	-0.581087	-0.204267	0.26372
NaN	0.297074	1.12041	0.93425	-4.70389	NaN	0.85986	0.726871	1.40484	0.733395	1.18327	0.670735	NaN	0.408721	1.14017	1.41901	1.3356	0.720252	0.924601	-2.32067	-0.00225041	0.854869	1.21462	0.501571	1.21497	0.170142	NaN	1.22813	1.02407	NaN	0.942527	0.796752	1.5399	0.803903	1.29703	NaN	1.01349	-2.33903	-0.00226822	0.937056	1.3314	0.1865	1.25244	1.04434	NaN	0.961183	1.57038	0.819816	NaN	0.805124
0.416091	-0.153661	0.531773	-0.383628	-0.0580558	0.601638	0.395433	-0.495279	0.316068	-0.384936	0.307236	-0.0836284	-0.327473	-0.201039	0.108308	0.713574	0.0724519	-0.446479	0.102294	-0.520858	-0.316597	-0.518919	-0.00901112	0.488283	0.0816195	-0.102869	0.456094	0.582898	-0.386664	0.659479	0.43345	-0.499199	0.346454	-0.387983	0.336773	-0.330065	0.112129	-0.52498	-0.319102	-0.523025	-0.00908244	-0.103683	0.594436	-0.396077	0.672533	0.442029	0.353312	-0.397428	-0.3381	-0.460968
-2.52253	-2.29521	-2.73634	-3.1331	-2.58674	-1.66972	-1.96397	-2.05336	-2.29464	-2.35701	-2.83579	-1.28438	-2.16203	-2.4126	-1.98489	-2.52597	-3.159	-2.03107	-2.23617	-2.34637	-2.2192	-2.8409	-2.42238	-2.55007	-3.11218	-2.66279	-2.5425	-2.758	-3.1579	-1.68293	-1.97951	-2.06961	-2.3128	-2.37567	-2.85824	-2.17914	-2.25386	-2.36494	-2.23676	-2.86338	-2.44156	-2.68387	-2.82514	-3.23478	-1.7239	-2.0277	-2.36911	-2.4335	-2.23219	-2.09699
0.441407	1.36006	0.694607	1.33563	0.76857	0.554354	1.26589	1.03588	1.41053	1.09965	0.694048	1.19419	1.09637	1.98566	1.41751	0.935438	2.11162	0.900749	2.35536	0.898408	0.791896	1.1912	1.38591	1.29429	2.11505	1.42842	0.483844	0.761387	1.46403	0.607649	1.38759	1.13547	1.54614	1.20537	0.760774	1.20178	2.58181	0.984781	0.868029	1.30572	1.51915	1.56575	0.776457	1.49301	0.619677	1.41506	1.57674	1.22923	1.22557	1.00689
0.156334	0.942604	0.582605	0.698303	-0.252046	NaN	NaN	0.557977	-0.0202722	0.294914	0.27924	NaN	0.481013	-0.174756	0.679776	-0.0675071	NaN	0.573629	NaN	0.419096	0.957593	0.366061	-0.183236	1.18344	NaN	0.906575	0.171364	0.638617	0.765438	NaN	NaN	0.611621	-0.0204327	0.323267	0.306087	0.527258	NaN	0.459388	1.04966	0.401254	-0.184687	0.993734	0.651258	0.780589	NaN	NaN	-0.0209301	0.329666	0.537694	0.641223
0.00296386	-0.148344	0.241661	-0.0120782	-0.124807	0.448158	0.251372	-0.266288	-0.20356	-0.139859	0.126866	-0.137208	0.0277842	-0.0253428	-0.0928319	-0.102015	0.195333	-0.153791	0.170056	-0.134259	-0.267143	0.0193519	-0.0867241	0.195785	-0.248433	0.203412	0.0032488	0.264894	-0.0121738	0.491244	0.275538	-0.268396	-0.205171	-0.140966	0.139063	0.0304554	0.186405	-0.135321	-0.269257	0.0212124	-0.0874105	0.222968	0.270138	-0.0124702	0.500968	0.280992	-0.210166	-0.144397	0.0310582	-0.158782
-1.68155	-0.596198	-0.56638	NaN	-0.273341	-0.228383	-0.613231	NaN	-0.510085	-0.757185	-0.430143	-0.842952	-0.992644	-1.13591	-0.646908	-0.121518	-0.590974	-0.84348	NaN	-0.983537	-0.998166	-0.369325	-0.877523	-0.559041	NaN	-0.920498	-1.69486	-0.570862	NaN	-0.23019	-0.618084	NaN	-0.514122	-0.763177	-0.433547	-1.0005	NaN	-0.991321	-1.00607	-0.372248	-0.884467	-0.927783	-0.58476	NaN	-0.235794	-0.633131	-0.526638	-0.781757	-1.02486	-0.870853
0.82734	0.294075	0.665125	0.584482	0.985179	1.61683	0.800236	-0.0667512	0.258845	0.511505	0.950899	0.330786	0.547626	0.299973	0.857493	0.944018	0.691137	0.269598	0.779986	0.265954	0.452429	0.244871	1.01113	1.0089	0.913208	0.824467	0.906881	0.72907	0.640674	1.77227	0.877171	-0.0672795	0.283731	0.560681	1.04232	0.600274	0.854974	0.291523	0.495926	0.268413	1.10834	0.903732	0.743501	0.653356	1.80735	0.894533	0.289347	0.57178	0.612156	0.301367
-0.750588	0.364726	-0.132825	-1.63738	-0.646972	-0.872709	-1.73135	0.00586913	-1.90474	-0.183309	-0.466752	-0.373253	0.191412	-0.383539	0.288957	-0.511402	-1.31352	0.0556712	-1.39364	0.159198	0.0859357	-0.390154	-1.55385	-1.49892	0.010551	-0.728943	-0.756528	-0.133877	-1.65034	-0.879615	-1.74505	0.00643338	-1.91982	-0.18476	-0.470446	0.209815	-1.40467	0.174503	0.0941975	-0.393242	-1.56614	-0.734711	-0.137136	-1.69052	-0.901029	-1.78754	-1.96655	-0.189258	0.213968	0.0622313
0.0670681	0.252894	-0.35487	0.185963	-0.0974886	1.00092	0.70244	0.200726	0.44355	-0.106501	-0.473552	0.319606	-0.250356	0.143064	-0.115358	0.539366	0.395216	-0.513659	0.238194	-0.535126	-0.0916842	0.12401	0.243078	0.436876	-0.117568	0.209568	0.0735161	-0.357679	0.203842	1.09715	0.769973	0.220024	0.486193	-0.107343	-0.4773	-0.252337	0.261094	-0.539361	-0.0924098	0.135933	0.266448	0.229715	-0.366387	0.207876	1.11887	0.785214	0.495817	-0.109957	-0.25848	-0.530328
-0.525173	NaN	0.800452	0.92933	1.81389	-0.856867	0.809178	-0.0206275	-0.419514	0.311193	NaN	-1.01995	0.00945405	NaN	-1.80013	-1.11687	-0.343762	0.0753292	-0.0269334	0.657425	0.401739	0.35889	-0.553164	-0.597818	-0.728981	0.29941	-0.52933	0.877407	1.01868	-0.863648	0.886973	-0.0207907	-0.422834	0.341111	NaN	0.010363	-0.0271466	0.72063	0.440362	0.393394	-0.557542	0.328195	0.894774	1.03884	-0.884673	0.90453	-0.433128	0.347863	0.0105681	0.0842058
0.0444652	-0.0201155	-0.320541	0.104855	-0.184461	0.430568	0.368441	0.0210365	0.336702	-0.128051	-0.350359	-0.00327083	-0.268697	-0.109706	-0.0607893	0.400336	0.387119	-0.150608	0.211237	-0.531993	-0.0471459	-0.00875425	0.201426	0.228756	-0.12844	0.150023	0.0487401	-0.323078	0.114936	0.471963	0.403863	0.0230589	0.369072	-0.129064	-0.353132	-0.270823	0.231545	-0.536203	-0.047519	-0.00882353	0.220791	0.164447	-0.330943	0.117211	0.481305	0.411857	0.376378	-0.132207	-0.277417	-0.155495
-0.79701	0.0743901	-0.865725	-1.9328	-0.894332	-1.67253	-2.08027	-0.62486	-1.32472	-0.634688	-0.890753	0.0411629	-0.351312	-0.460535	-0.445912	-1.05123	-1.66881	-0.450014	-1.389	-0.576969	-0.752881	-0.74856	-1.45282	-1.6534	-0.990445	-1.23119	-0.803317	-0.872576	-1.9481	-1.68576	-2.09674	-0.629805	-1.3352	-0.639711	-0.897803	-0.354093	-1.39999	-0.581535	-0.75884	-0.754484	-1.46431	-1.24094	-0.893819	-1.99553	-1.7268	-2.14778	-1.36771	-0.655285	-0.362713	-0.464618
NaN	-1.3068	-1.11241	-1.78697	-1.62718	0.861915	NaN	-0.816508	-2.55939	-0.678866	-1.44329	-2.97977	-1.20181	-2.12826	-0.648477	-2.91373	NaN	NaN	NaN	-1.00869	-1.21027	-1.43346	-0.211735	-2.46947	NaN	-1.38965	NaN	-1.12121	-1.80111	0.944779	NaN	-0.82297	-2.57964	-0.684238	-1.45472	-1.21132	NaN	-1.01667	-1.21985	-1.4448	-0.213411	-1.40065	-1.14851	-1.84496	0.96348	NaN	-2.64244	-0.700896	-1.24081	NaN
1.00907	0.700132	0.8412	0.771372	0.936719	1.42615	0.926928	0.0631541	0.313013	0.515149	0.640439	0.108781	0.489006	0.359119	0.877551	0.906145	0.811627	0.25204	0.780527	0.228376	0.417158	0.443245	1.06223	1.0587	0.810269	0.655318	1.10608	0.922073	0.845532	1.56326	1.01604	0.0692258	0.343106	0.564676	0.702011	0.536019	0.855566	0.250332	0.457263	0.485859	1.16435	0.71832	0.940325	0.862269	1.5942	1.03615	0.349897	0.575853	0.546629	0.28174
-0.0889197	-0.371387	-0.30056	-0.496892	-0.518244	-0.0801975	-0.403294	-0.666693	-0.267956	-0.413983	-0.165633	-0.509006	-0.568392	-0.528624	-0.460842	-0.293822	-0.365734	-0.705718	0.213393	-0.489222	-0.655338	-0.636245	-0.496161	-0.43423	0.0965032	-0.364609	-0.0896234	-0.302939	-0.500825	-0.0808322	-0.406486	-0.671969	-0.270076	-0.41726	-0.166944	-0.57289	0.233908	-0.493093	-0.660525	-0.641281	-0.500088	-0.367494	-0.310314	-0.513017	-0.0828	-0.416382	-0.276651	-0.427418	-0.586837	-0.728619
-0.752966	-0.230287	-1.42466	-1.75223	-0.88178	-1.64502	-1.79009	-0.213659	-1.42679	-0.567257	-0.984419	-0.0658193	-0.22588	-0.141333	-0.487453	-0.813403	-1.55713	-0.285413	-1.37466	-0.0825471	-0.360755	-0.709371	-1.74718	-1.85805	-0.166738	-0.91091	-0.758925	-1.43593	-1.76609	-1.65804	-1.80426	-0.21535	-1.43808	-0.571747	-0.992209	-0.227667	-1.38554	-0.0832004	-0.36361	-0.714985	-1.76101	-0.918118	-1.47089	-1.80909	-1.6984	-1.84819	-1.4731	-0.585666	-0.23321	-0.294675
0.1851	0.982821	0.0167821	1.00314	0.356229	-0.441668	-0.224767	1.10881	0.667735	1.3629	-0.159754	1.05257	1.1792	1.40502	0.359447	-0.242361	1.05945	1.09949	0.179642	1.23704	1.07442	1.10938	0.864075	0.53522	0.690196	0.964422	0.202896	0.0183955	1.09958	-0.445163	-0.226546	1.21541	0.731931	1.49392	-0.161019	1.29257	0.196913	1.35597	1.17772	1.21604	0.947147	1.05714	0.0187596	1.12134	-0.456	-0.232062	0.746419	1.52349	1.31815	1.22905
0.674039	1.0264	0.511419	0.0870847	0.518057	-0.939967	-1.19948	0.865638	-0.0151981	0.813268	0.30589	0.81391	0.83711	0.962497	0.880075	0.12347	0.163811	1.06772	-0.430395	0.94619	0.890805	0.748018	-0.116882	-0.402177	0.506546	0.406194	0.738841	0.560587	0.095457	-0.947405	-1.20897	0.948861	-0.0153184	0.891456	0.335298	0.91759	-0.433802	1.03716	0.976447	0.819932	-0.117807	0.445246	0.571683	0.0973465	-0.97047	-1.2384	-0.0156913	0.909101	0.935753	1.19354
0.211887	0.690311	0.818072	0.700405	0.610856	1.16898	0.936428	0.268823	1.85896	0.7075	0.213196	0.859891	0.735104	1.06963	0.87415	1.19985	1.0901	0.535961	1.02839	0.281257	0.374492	0.398111	1.3095	1.28009	0.77607	0.733236	0.232258	0.896722	0.767742	1.28136	1.02646	0.294668	2.03768	0.775519	0.233692	0.805777	1.12726	0.308297	0.410496	0.436386	1.4354	0.803729	0.914472	0.782939	1.30672	1.04677	2.07801	0.79087	0.821726	0.599117
2.12061	1.78408	1.61456	1.56909	1.7878	1.95989	1.90532	1.03757	2.31604	1.38989	2.52042	1.04564	1.32899	1.36946	2.22847	2.61373	1.92129	1.15019	2.04939	1.07237	1.48641	1.13555	2.17073	2.55849	2.01979	1.904	2.32448	1.76978	1.71994	2.14831	2.0885	1.13733	2.5387	1.52352	2.76274	1.45676	2.24642	1.17547	1.62931	1.24473	2.37943	2.08706	1.80481	1.75399	2.19084	2.12984	2.58895	1.55367	1.4856	1.28573
1.46234	1.43909	0.178978	-1.04062	0.611891	-0.96311	-1.03106	1.27863	-1.18187	1.13517	1.13306	1.32614	1.26855	0.734518	1.42119	0.27777	-1.28927	1.11656	-0.725269	1.47031	1.40944	0.537176	-1.29116	-1.20648	1.44525	0.774259	1.60293	0.196185	-1.04886	-0.970732	-1.03922	1.40156	-1.19123	1.2443	1.24199	1.39051	-0.731008	1.61166	1.54494	0.58882	-1.30138	0.848697	0.200069	-1.07439	-0.994365	-1.06452	-1.22023	1.26893	1.41803	1.24813
-0.101851	1.439	-0.222169	1.4764	-1.68644	-0.828861	-0.0266236	0.527767	1.06742	1.13092	-0.488163	1.85982	0.571814	1.67444	1.83463	1.55226	2.24981	2.13984	-0.527884	0.956834	0.457201	1.53362	1.77995	1.21674	-0.156686	0.379269	-0.102657	-0.223927	1.61834	-0.835421	-0.0268343	0.578507	1.17005	1.23965	-0.492027	0.626789	-0.532061	1.04882	0.501156	1.68106	1.95108	0.415731	-0.229379	1.65037	-0.855759	-0.0274876	1.19321	1.26419	0.639195	2.39199
0.490311	0.227403	0.403344	0.0703745	0.716739	0.291304	0.534018	-0.0813718	0.307847	-0.346752	0.488719	0.391747	-0.0328084	0.312568	0.449163	0.48943	0.471646	-0.17894	-0.0682747	0.00371395	0.285423	0.401373	0.103219	0.398106	0.286904	0.461159	0.53745	0.442121	0.0771403	0.319309	0.585358	-0.0820158	0.337444	-0.349496	0.535705	-0.033068	-0.068815	0.00407101	0.312864	0.439961	0.113142	0.505495	0.450873	0.0786672	0.32563	0.596945	0.344123	-0.358004	-0.0338731	-0.184747
0.488943	0.633451	NaN	0.784679	NaN	1.75547	NaN	0.617333	0.44538	-0.298284	NaN	0.581164	-0.318808	0.437644	0.274398	1.07896	1.37114	0.453693	0.529527	NaN	0.42414	-0.812326	NaN	1.23768	0.574542	NaN	0.53595	NaN	0.860118	1.92424	NaN	0.676684	0.488198	-0.300645	NaN	-0.321331	0.580436	NaN	0.464917	-0.818755	NaN	NaN	NaN	0.877144	1.96233	NaN	0.497862	-0.307964	-0.329154	0.507155
-0.575566	-1.16197	-0.00813081	-0.62428	-0.347346	-0.187641	-0.223894	-1.30132	-0.118637	-0.143703	-0.489629	-0.461532	-0.474804	-1.14086	-1.02811	-0.652273	-0.861408	-0.866374	-0.480712	-0.791364	-1.08044	-0.957921	-0.242021	-0.370309	-0.997807	-0.862132	-0.580121	-0.00819515	-0.62922	-0.189126	-0.225666	-1.31161	-0.119576	-0.14484	-0.493504	-0.478562	-0.484516	-0.797627	-1.08899	-0.965502	-0.243937	-0.868954	-0.00839467	-0.644539	-0.193731	-0.23116	-0.122487	-0.148366	-0.490213	-0.894489
0.0843498	-0.131913	0.190211	0.169724	0.141575	0.4011	0.562151	0.062864	0.0433369	-0.143552	0.186069	-0.53843	-0.194889	0.325526	-0.0421847	0.187162	0.421509	-0.259883	0.891008	-0.0688816	0.0156786	0.000976736	0.367929	0.226443	0.0885325	-0.0602236	0.0924592	0.208498	0.186042	0.439662	0.616196	0.0689078	0.0475033	-0.144688	0.203957	-0.196431	0.97667	-0.0694267	0.0171859	0.00107064	0.403302	-0.0607002	0.212625	0.189724	0.448364	0.628393	0.0484436	-0.14821	-0.201213	-0.268317
NaN	1.02274	0.138699	NaN	0.0615189	-0.0953053	NaN	0.0795347	0.748808	-0.00465835	NaN	1.23717	NaN	-0.584338	1.05774	0.231167	NaN	0.646083	NaN	-0.2573	0.10247	-0.116874	0.179791	-0.287988	0.111845	-0.406677	NaN	0.152033	NaN	-0.0960596	NaN	0.0871812	0.820799	-0.00469521	NaN	NaN	NaN	-0.259336	0.112321	-0.117799	0.197076	-0.409895	0.155043	NaN	-0.0983981	NaN	0.837046	-0.00480952	NaN	0.722216
NaN	-0.718137	-1.05987	-0.286795	-0.267077	0.0978445	0.0318997	-1.14898	-0.00763031	-1.07283	-0.439629	-0.332798	-0.56562	-0.639931	-0.391401	-0.0422906	-0.375148	-0.822024	-0.595272	-0.975323	-0.890723	-0.566028	-0.242151	0.129801	NaN	-0.851214	NaN	-1.06826	-0.289064	0.107251	0.0349666	-1.15808	-0.0076907	-1.08132	-0.443108	-0.570096	-0.599983	-0.983041	-0.897772	-0.570508	-0.244067	-0.85795	-1.09427	-0.296101	0.109374	0.0356587	-0.00787793	-1.10765	-0.583975	-0.848699
0.479854	0.064695	0.654036	0.741374	0.521496	0.482549	0.75771	0.385003	0.584998	0.473207	0.554983	0.0540224	0.517185	0.309155	0.120746	0.372346	0.740356	0.349806	0.0669712	0.297128	0.315819	0.493079	0.737927	0.471839	0.21632	0.434894	0.525987	0.716915	0.81265	0.528941	0.830557	0.422017	0.64124	0.518701	0.608339	0.566907	0.0734098	0.325694	0.346182	0.540483	0.808872	0.476705	0.731105	0.828735	0.539411	0.846997	0.653932	0.528968	0.578129	0.391026
-0.0320129	-0.340392	-0.00298352	-0.350095	-0.524741	0.0345052	0.139092	-0.615006	0.0426951	-0.388156	0.0420411	-0.481034	-0.486245	-0.169578	-0.10346	0.160181	0.123588	-0.331372	0.165213	-0.667789	-0.492311	-0.447429	-0.0268819	0.000201951	-0.241469	-0.218408	-0.0322662	-0.00300713	-0.352866	0.0378226	0.152464	-0.619873	0.0467998	-0.391228	0.0460829	-0.490093	0.181097	-0.673074	-0.496207	-0.45097	-0.0270947	-0.220137	-0.00308034	-0.361456	0.0385712	0.155482	0.0477261	-0.400753	-0.502024	-0.342125
-0.887527	0.113275	0.166262	0.322198	0.117116	-0.467759	0.210482	0.385969	1.03927	0.255911	-0.57583	0.255313	0.51317	0.412331	0.0256963	-0.0229097	-0.046029	0.539504	-0.647155	0.181218	-0.0269184	0.405666	0.459478	0.158097	-0.859358	0.340484	-0.894551	0.182246	0.353174	-0.471461	0.230718	0.423076	1.13919	0.280514	-0.580387	0.562506	-0.652277	0.19864	-0.0271315	0.444666	0.503652	0.373218	0.185854	0.360164	-0.482939	0.235285	1.16173	0.286066	0.57364	0.603078
0.00961607	0.554644	0.0307046	0.870834	0.365026	-0.153519	0.00433045	0.801886	0.718845	0.683379	0.315314	0.801714	0.658257	0.58744	0.723154	-0.108548	0.418703	0.828447	0.643723	0.865241	0.653392	0.856723	0.303096	0.585641	0.398793	0.915237	0.0105406	0.0336566	0.954556	-0.154734	0.00474678	0.87898	0.787954	0.749079	0.345628	0.721542	0.70561	0.948425	0.716209	0.939088	0.332236	1.00323	0.0343228	0.973451	-0.158501	0.00484074	0.803551	0.763906	0.735824	0.926069
0.0925013	-0.351159	0.294328	-0.285554	0.0991484	0.549646	0.195778	-0.498971	-0.156718	-0.235603	0.196206	-0.438508	-0.406889	-0.407271	0.08261	0.479484	0.250394	-0.594617	0.225947	-0.558295	-0.209357	-0.185434	0.0956429	0.255171	-0.162324	0.158113	0.101394	0.322625	-0.287814	0.602489	0.2146	-0.502919	-0.157958	-0.237468	0.21507	-0.410109	0.24767	-0.562713	-0.211014	-0.186902	0.104838	0.173314	0.329011	-0.294821	0.614415	0.218848	-0.161803	-0.243249	-0.420093	-0.613913
-0.412368	0.297292	-0.0647263	0.632282	0.0423684	-0.037505	-0.0978447	0.316489	0.51857	0.513893	0.0510699	0.585224	0.346973	0.718408	0.217476	-0.0598822	0.572987	0.332056	0.560612	0.386421	0.212834	0.517482	0.564535	0.404377	0.0557189	0.459059	-0.415631	-0.0652385	0.69307	-0.0378018	-0.0986191	0.346916	0.568426	0.563299	0.0559798	0.380331	0.61451	0.423571	0.233296	0.567232	0.61881	0.503192	-0.0668268	0.706789	-0.0387221	-0.10102	0.579677	0.574449	0.38786	0.371184
NaN	0.368314	0.591468	0.747455	NaN	0.728963	1.10996	0.504503	0.85005	0.133447	NaN	0.794486	0.0248595	0.441105	0.451103	0.944404	0.716555	0.177646	0.953049	-0.12426	0.238017	0.114318	NaN	0.279276	0.730571	NaN	NaN	0.648332	0.819315	0.799045	1.21667	0.553006	0.931774	0.146277	NaN	0.0272495	1.04468	-0.125244	0.260899	0.125309	NaN	NaN	0.661165	0.835533	0.814861	1.24075	0.950218	0.149172	0.0277889	0.198579
-0.967561	-0.959825	-0.743	-0.519628	0.0393293	0.628627	-0.0424374	-0.842392	-0.353328	-0.575485	-0.30812	-0.768139	-0.448962	-0.919285	-0.518459	-0.0990968	-0.533655	-0.633622	-0.308894	-0.890492	-0.755948	-0.61414	-0.0600645	-0.0598835	-0.996823	-0.466262	-0.975218	-0.74888	-0.52374	0.689063	-0.0427732	-0.849058	-0.356124	-0.580039	-0.310559	-0.452515	-0.311339	-0.897539	-0.761931	-0.619	-0.0605398	-0.469952	-0.767111	-0.53649	0.702703	-0.0438145	-0.364794	-0.59416	-0.463532	-0.654184
0.178808	-0.109246	0.422171	-0.381192	NaN	0.542812	-0.025367	-1.04538	-0.0930877	-1.03311	0.330808	NaN	0.364781	-0.567376	0.451792	0.717449	0.437231	-0.128417	0.0913051	-0.68064	-0.370928	NaN	0.041011	-0.195735	-0.19675	-0.452327	0.195999	0.462759	-0.384209	0.594998	-0.0255678	-1.05365	-0.0938244	-1.04129	0.362612	0.399851	0.100083	-0.686027	-0.373864	NaN	0.0449538	-0.455906	0.471919	-0.393562	0.606775	-0.0261902	-0.0961085	-1.06664	0.407765	-0.132585
0.302656	-0.204693	0.600893	-0.217841	-0.318104	0.107359	0.456158	-0.418783	0.482141	-0.223464	0.302924	-0.00577486	0.000118238	0.245728	-0.328358	0.80013	0.266154	-0.074422	-0.088343	-0.429394	-0.162842	-0.134038	0.148312	0.295526	0.295095	0.303765	0.331753	0.658663	-0.219565	0.117681	0.500013	-0.422097	0.528494	-0.225232	0.332047	0.000129606	-0.0890421	-0.432793	-0.164131	-0.135099	0.162571	0.332969	0.6717	-0.224911	0.12001	0.50991	0.538955	-0.230716	0.000132171	-0.0768371
NaN	-0.542899	-0.527965	NaN	0.353746	-0.499826	NaN	0.00235266	0.594072	NaN	NaN	-0.0511087	0.0443384	NaN	-0.557346	-0.604761	-0.158115	NaN	NaN	-0.0304049	NaN	-0.405634	-0.682841	-0.255026	NaN	NaN	NaN	-0.532143	NaN	-0.503782	NaN	0.00257885	0.651186	NaN	NaN	0.048601	NaN	-0.0306455	NaN	-0.408845	-0.688245	NaN	-0.545098	NaN	-0.516046	NaN	0.664075	NaN	0.0495631	NaN
1.18677	-0.13652	1.02182	-0.0527733	-0.204122	0.269154	0.0921576	-0.105117	0.366578	-0.578283	0.4029	-0.149927	-0.296117	-0.767551	0.137322	0.804805	-0.319982	-0.308459	0.256536	-0.436729	-0.235449	-0.182406	0.0624211	0.215744	0.529843	-0.0609129	1.30087	1.12006	-0.053191	0.29503	0.101018	-0.105949	0.401821	-0.582859	0.441635	-0.298461	0.281199	-0.440186	-0.237313	-0.183849	0.0684223	-0.061395	1.14223	-0.0544859	0.30087	0.103017	0.409775	-0.597049	-0.305727	-0.318469
-0.187513	0.326836	0.962512	1.32108	0.148039	1.11328	1.16996	-0.809244	1.85972	0.83357	0.0589903	1.12212	0.623483	0.375552	0.507567	0.532208	0.42068	0.887776	1.20687	0.797343	0.252776	1.13541	1.46455	1.25625	0.713298	1.9606	-0.188997	1.05505	1.44809	1.22032	1.28243	-0.815648	2.03852	0.913709	0.0646616	0.683425	1.32289	0.874	0.277078	1.24457	1.60535	2.14909	1.07593	1.47676	1.24447	1.30782	2.07887	0.931795	0.696953	0.992389
-0.0103113	0.0178111	-0.249313	0.146995	-0.100903	0.532846	0.386601	0.0411606	0.339655	-0.173788	-0.336946	0.037073	-0.144713	0.102012	-0.130814	0.406807	0.312935	-0.28001	0.309473	-0.620859	0.0185506	-0.0488545	0.187832	0.189506	-0.137734	0.135668	-0.0103929	-0.251286	0.161127	0.584074	0.423769	0.0451178	0.37231	-0.175163	-0.339612	-0.145858	0.339225	-0.625772	0.020334	-0.0492411	0.20589	0.148712	-0.257403	0.164317	0.595635	0.432157	0.379679	-0.179428	-0.149409	-0.289097
0.37253	-0.160643	0.46513	-0.0952815	-0.130054	0.586678	0.296619	-0.514084	0.127943	-0.403916	0.361492	-0.373796	-0.292828	-0.416222	-0.0667145	0.582818	0.299109	-0.0824541	0.0165958	-0.368151	-0.393774	-0.095631	0.236089	0.301293	-0.123771	-0.113807	0.408345	0.509848	-0.0960356	0.643082	0.325136	-0.518152	0.140243	-0.407113	0.396246	-0.295145	0.0181913	-0.371064	-0.396891	-0.0963878	0.258786	-0.114707	0.51994	-0.0983736	0.655811	0.331572	0.143019	-0.417024	-0.30233	-0.0851299
NaN	-0.0809422	0.184305	0.249418	0.142586	0.863829	-0.0794985	-0.175644	-1.17028	0.724495	NaN	-0.0236475	0.549518	0.822074	NaN	1.04189	0.367779	0.16725	0.694482	-0.506214	0.29746	0.340539	0.756298	0.581897	NaN	0.117566	NaN	0.202024	0.273397	0.946878	-0.0801277	-0.177034	-1.17954	0.794148	NaN	0.602349	0.76125	-0.51022	0.326058	0.373278	0.829009	0.128869	0.206023	0.278808	0.965621	-0.0820784	-1.20826	0.809867	0.614272	0.186959
1.10946	0.984548	1.08836	0.200063	1.22553	2.15572	0.754512	0.449936	0.491507	0.0268823	1.84105	0.453162	-0.219153	NaN	0.195215	1.64255	1.08604	0.175714	0.889538	0.168742	0.553223	0.618794	0.645763	0.160377	0.790744	0.570232	1.21612	1.193	0.219297	2.36297	0.827051	0.493193	0.538761	0.0294667	2.01805	-0.220887	0.975058	0.184965	0.60641	0.678285	0.707847	0.625055	1.21661	0.223638	2.40974	0.843422	0.549425	0.03005	-0.226265	0.19642
-0.339612	-0.74673	-0.226545	NaN	NaN	0.459682	-0.281606	-0.470195	-1.08872	NaN	NaN	NaN	NaN	-0.10329	-0.924551	-1.11635	NaN	-0.487091	NaN	-0.377566	NaN	NaN	-0.299262	-0.167694	NaN	-0.721801	-0.3423	-0.228338	NaN	0.503876	-0.283834	-0.473916	-1.09734	NaN	NaN	NaN	NaN	-0.380554	NaN	NaN	-0.301631	-0.727513	-0.233897	NaN	0.513849	-0.290744	-1.12405	NaN	NaN	-0.502898
0.274932	NaN	-0.232045	NaN	-0.194942	0.347574	0.522129	-0.0727258	-0.268237	-0.273884	0.617048	NaN	0.32232	-0.59963	0.341603	-0.600133	0.231194	NaN	0.230057	-0.180038	0.196073	NaN	0.0328884	NaN	-0.201714	0.048599	0.301364	-0.233881	NaN	0.38099	0.572327	-0.0733014	-0.27036	-0.276051	0.676371	0.353307	0.252174	-0.181462	0.214923	NaN	0.0360502	0.0532713	-0.239575	NaN	0.388531	0.583655	-0.276941	-0.282772	0.360301	NaN
-0.754726	-0.373128	-0.271157	-0.724373	-0.855936	0.352641	-0.226115	-0.765609	0.285702	-0.784804	-0.0367366	-0.767692	-0.666635	-0.574106	-0.0680509	0.410216	0.106672	-0.620307	-0.224992	-0.700145	-0.553885	-0.676243	-0.285729	0.0524549	-0.478693	-0.5876	-0.760698	-0.273303	-0.730106	0.386544	-0.227905	-0.771668	0.31317	-0.791014	-0.0370273	-0.67191	-0.226773	-0.705686	-0.558269	-0.681595	-0.28799	-0.59225	-0.279956	-0.74788	0.394195	-0.233453	0.319369	-0.810272	-0.688268	-0.640437
0.419662	0.375368	0.803604	-0.210669	-0.120862	-0.420305	-0.366206	0.0655967	0.150987	0.199118	-0.000719537	0.30474	0.0469289	-0.265883	0.277704	0.203489	-0.24636	0.138699	-0.149206	0.15175	0.0220571	-0.153066	0.228376	-0.140047	0.121389	-0.098153	0.460009	0.880862	-0.212336	-0.423631	-0.369105	0.0719032	0.165502	0.218261	-0.000725232	0.0514407	-0.150386	0.166339	0.0241777	-0.154277	0.250333	-0.0989297	0.898298	-0.217505	-0.433945	-0.37809	0.168778	0.222581	0.0524589	0.155043
0.224336	-0.351959	0.304016	-0.170766	-0.154082	0.360667	0.202499	-0.436399	0.202552	-0.297302	0.103192	-0.213184	-0.318661	-0.10496	0.0769316	0.386409	0.175947	-0.309468	0.101017	-0.487025	-0.438524	-0.285716	0.0743474	0.238184	-0.118672	-0.0844999	0.245904	0.333244	-0.172117	0.395342	0.221968	-0.439852	0.222025	-0.299654	0.113113	-0.321183	0.110728	-0.490879	-0.441994	-0.287977	0.0814952	-0.0851686	0.33984	-0.176308	0.403167	0.226361	0.22642	-0.30695	-0.329002	-0.319511
-1.79843	-0.928446	-1.22975	-0.814163	-0.803372	-0.750823	-1.19149	-0.743093	-0.561996	-0.78985	-1.00383	-0.203939	-0.684406	-0.701112	-1.11007	-1.03858	-0.766662	-0.486537	-1.20311	-0.601807	-0.961883	-0.925939	-0.883701	-0.833427	-1.31959	-0.838392	-1.81266	-1.23949	-0.820606	-0.756765	-1.20092	-0.748974	-0.566444	-0.796101	-1.01177	-0.689822	-1.21263	-0.606569	-0.969495	-0.933267	-0.890695	-0.845027	-1.26966	-0.840584	-0.775189	-1.23016	-0.580234	-0.815482	-0.706616	-0.502326
NaN	2.76833	NaN	2.24479	3.64172	NaN	3.47393	3.09598	3.20901	2.4236	2.51845	NaN	2.74292	2.23175	2.11356	2.03201	2.5897	2.07241	1.96736	2.13237	3.11555	1.75198	3.03038	2.50444	NaN	3.52622	NaN	NaN	2.4606	NaN	3.80791	3.39363	3.51752	2.65661	2.76058	3.00662	2.1565	2.33737	3.41508	1.92041	3.32172	3.86523	NaN	2.5093	NaN	3.88328	3.58715	2.70919	3.06614	2.31662
3.10379	3.5774	1.28902	1.74885	3.47136	1.90551	1.28691	2.39309	4.11315	0.455657	1.55833	-0.729812	3.25267	4.43947	1.88027	1.69942	3.7193	0.656721	0.527913	3.43674	1.85035	2.11664	3.43097	3.1606	4.16875	3.72446	3.40219	1.41295	1.91698	2.08871	1.41064	2.62316	4.50859	0.499464	1.70814	3.56538	0.578667	3.76715	2.02824	2.32014	3.76082	4.08253	1.44092	1.95493	2.13005	1.43856	4.59783	0.50935	3.63596	0.734107
0.763279	0.341869	0.968162	0.25258	0.529876	0.629064	0.53548	0.0956008	0.192172	-0.126017	0.711693	-0.222778	0.184088	0.901457	0.726788	0.682948	0.762591	0.267801	0.454721	0.266209	0.426925	0.0197063	0.310358	0.532142	0.690315	0.768327	0.836661	1.06124	0.276863	0.689542	0.586961	0.104792	0.210648	-0.127015	0.780116	0.201786	0.498438	0.291802	0.467969	0.0216009	0.340196	0.842194	1.08225	0.282343	0.703191	0.598579	0.214817	-0.130107	0.20578	0.299358
1.15876	1.02238	4.08909	1.21625	0.465952	1.03346	0.981822	0.405595	2.57189	1.98018	1.61695	2.29829	1.343	NaN	-1.02012	-0.235042	-0.196159	2.08766	0.458951	0.758702	1.45005	1.70765	1.76178	1.47052	2.03327	2.61355	1.27017	4.48221	1.33318	1.13282	1.07621	0.444589	2.81915	2.17055	1.77241	1.47212	0.503074	0.831644	1.58946	1.87182	1.93116	2.86482	4.57093	1.35957	1.15524	1.09752	2.87496	2.21351	1.50126	2.33366
-0.337396	0.141249	-0.183995	0.441763	0.337783	0.327654	0.506051	0.0123804	0.556499	0.200018	0.603965	0.419517	0.279551	0.072308	0.193057	0.356227	0.0895276	0.450996	0.727359	0.21173	0.244179	0.15469	0.361623	1.03207	0.0176082	0.0419794	-0.340066	-0.185451	0.484234	0.359155	0.554703	0.0135706	0.610001	0.219248	0.66203	0.306427	0.797288	0.232086	0.267655	0.169562	0.39639	0.0460153	-0.189966	0.493819	0.366264	0.565683	0.622075	0.223588	0.312493	0.504139
-3.3904	-1.79695	-2.62576	-4.0004	-1.31761	-0.846588	-1.76935	-3.17208	-2.42507	-3.08799	-1.54038	-2.23045	-3.32473	-2.14628	-1.88533	-1.16549	-1.8385	-3.1157	-1.72069	-3.71376	-2.99368	-3.73503	-2.21599	-2.09594	-2.321	-2.61509	-3.41723	-2.64654	-4.03206	-0.853288	-1.78336	-3.19718	-2.44427	-3.11242	-1.55257	-3.35105	-1.7343	-3.74316	-3.01737	-3.76459	-2.23353	-2.63579	-2.71097	-4.13022	-0.874061	-1.82677	-2.50377	-3.1882	-3.43263	-3.21681
-0.265281	0.294512	-0.521225	-0.597077	-0.0504009	-0.41286	-0.49664	0.237034	-0.820249	0.164174	0.095413	-0.0677614	0.0346377	-0.106998	0.028728	-0.108548	-0.542533	0.347042	-0.690651	0.215484	0.147482	0.0231805	-0.643451	-1.0248	0.264589	-0.203451	-0.26738	-0.52535	-0.601803	-0.416128	-0.500571	0.259823	-0.82674	0.179958	0.104586	0.0379677	-0.696116	0.236201	0.161661	0.0254091	-0.648544	-0.205061	-0.538139	-0.616454	-0.426258	-0.512757	-0.846867	0.18352	0.0387193	0.387937
NaN	NaN	-0.959057	NaN	-0.695518	0.00199062	-0.828994	NaN	-0.669841	NaN	NaN	-1.90456	-1.62505	NaN	-1.07224	-0.582444	-2.50676	-1.49904	NaN	NaN	-1.29257	NaN	-1.5294	-0.750411	-1.03533	-1.35995	NaN	-0.966647	NaN	0.002182	-0.835554	NaN	-0.675142	NaN	NaN	-1.63791	NaN	NaN	-1.3028	NaN	-1.54151	-1.37071	-0.99018	NaN	0.00222519	-0.855896	-0.691579	NaN	-1.67778	-1.54768
NaN	1.35401	2.3363	1.16256	1.04497	1.95343	NaN	0.613776	1.57503	0.707761	1.4204	0.900944	1.14844	0.997179	1.52348	1.48472	1.68085	0.968232	2.68012	1.27765	1.09374	1.18194	1.82345	0.871814	2.23237	2.31673	NaN	2.56091	1.27433	2.14123	NaN	0.672785	1.72645	0.775805	1.55696	1.25885	2.93779	1.40048	1.19889	1.29557	1.99876	2.53946	2.6116	1.29955	2.18362	NaN	1.76062	0.791161	1.28377	1.08233
0.190245	-0.357874	0.116579	-0.173184	-0.198935	0.262063	0.225507	-0.403218	0.101354	-0.230838	0.218472	-0.215538	-0.396264	-0.276091	-0.114076	0.276584	-0.0141297	-0.331124	0.162043	-0.46122	-0.421226	-0.281742	0.041445	0.0937263	-0.0736788	-0.12145	0.208536	0.127787	-0.174554	0.287257	0.247187	-0.406409	0.111098	-0.232665	0.239476	-0.3994	0.177622	-0.46487	-0.42456	-0.283971	0.0454295	-0.122412	0.130317	-0.178804	0.292943	0.25208	0.113297	-0.238329	-0.409123	-0.341869
-0.447874	-0.214074	-0.517391	-1.12847	-0.516303	-1.60386	-1.68686	-0.289243	-1.05239	-0.22748	-0.946592	-0.228044	-0.196893	-0.683185	-0.749771	-1.08273	-1.38792	-0.0624815	-1.41545	-0.139491	-0.243131	-0.354047	-1.33001	-1.11189	-0.492657	-0.793932	-0.451418	-0.521486	-1.1374	-1.61655	-1.70021	-0.291532	-1.06071	-0.22928	-0.954083	-0.198451	-1.42665	-0.140595	-0.245055	-0.356848	-1.34053	-0.800215	-0.534181	-1.16509	-1.65591	-1.7416	-1.08654	-0.234862	-0.203282	-0.0645091
0.424659	1.26024	1.16443	1.61175	0.970872	0.52068	0.195808	1.27251	2.08742	1.461	0.850575	0.898767	1.47932	1.32406	1.66802	1.64378	0.978187	1.49181	-0.398586	0.841432	1.00889	1.1331	1.37891	1.40703	0.470523	0.31553	0.465486	1.27638	1.76671	0.570738	0.214633	1.39484	2.28811	1.60146	0.932349	1.62154	-0.401741	0.922327	1.10589	1.24204	1.51148	0.345865	1.30164	1.80168	0.582036	0.218881	2.3334	1.63316	1.65364	1.6676
0.10327	NaN	-0.313208	NaN	-0.258204	0.256723	-0.272643	NaN	-1.91421	-1.19162	1.23995	NaN	-1.90807	-2.25398	-1.55766	0.68736	-0.550323	-0.916894	-0.289526	NaN	NaN	NaN	-0.787417	-0.582598	0.0283495	-0.361192	0.113198	-0.315687	NaN	0.281405	-0.274801	NaN	-1.92936	-1.20105	1.35916	-1.92317	-0.291817	NaN	NaN	NaN	-0.793649	-0.364051	-0.323372	NaN	0.286975	-0.281491	-1.97633	-1.23029	-1.96999	-0.946649
0.268165	0.836705	0.0241338	-0.292857	-0.327908	NaN	NaN	0.932738	-0.752069	1.17782	0.767831	0.795549	0.659876	0.999908	0.451988	-0.0845587	0.0661983	0.913039	-0.27984	0.398583	0.622656	0.411307	-0.37199	-0.500488	0.759919	0.116611	0.293946	0.026454	-0.295174	NaN	NaN	1.02241	-0.758021	1.29106	0.84165	0.723316	-0.282055	0.436903	0.682518	0.45085	-0.374934	0.127822	0.0269777	-0.30236	NaN	NaN	-0.776475	1.31662	0.737633	1.02063
NaN	0.260994	-0.396857	0.559966	NaN	NaN	-0.763756	0.807446	0.873848	1.09705	-0.225683	0.91104	1.35795	NaN	-0.616413	-0.804654	0.210149	1.17859	-0.927222	0.872317	0.883991	0.833434	0.584853	0.36315	NaN	-0.375333	NaN	-0.399997	0.613801	NaN	-0.7698	0.885074	0.95786	1.20252	-0.227469	1.4885	-0.93456	0.956182	0.968978	0.913561	0.641081	-0.378304	-0.409735	0.625951	NaN	-0.788541	0.97682	1.22633	1.51796	1.31747
-0.752791	-0.692893	-0.562924	-1.78823	-0.557397	0.00373492	-0.322457	-1.44231	-0.925887	-1.48807	-0.018816	-1.55266	-1.4753	-1.1116	-0.0581227	0.353922	-0.690694	-1.58197	-0.708775	-1.89576	-0.892465	-1.71395	-0.846482	-0.398736	-0.88885	-1.04027	-0.758748	-0.567378	-1.80238	0.00409399	-0.325009	-1.45372	-0.933214	-1.49985	-0.0189649	-1.48698	-0.714384	-1.91076	-0.899528	-1.72752	-0.853181	-1.04851	-0.581191	-1.84626	0.00417503	-0.332921	-0.955933	-1.53636	-1.52318	-1.63331
-0.315526	-0.616135	-0.0922434	-0.452963	-0.622682	0.118218	-0.0202278	-0.8641	-0.153695	-0.549632	-0.101174	-0.870021	-0.603255	-0.546375	-0.346518	0.147361	-0.158992	-0.659283	-0.0664691	-0.900941	-0.634759	-0.661928	-0.296391	-0.052559	-0.524593	-0.531497	-0.318023	-0.0929734	-0.456548	0.129583	-0.0203879	-0.870938	-0.154911	-0.553982	-0.101975	-0.608029	-0.0669951	-0.908071	-0.639782	-0.667167	-0.298736	-0.535703	-0.0952368	-0.467662	0.132148	-0.0208842	-0.158682	-0.567469	-0.622832	-0.680678
-0.250251	0.433278	-0.0586446	1.29685	-0.24847	0.065475	1.03362	0.844221	0.335923	0.993569	0.0483834	0.837755	0.512714	0.90771	0.0731038	-0.112904	1.34536	0.876745	1.25983	0.89453	0.721017	1.3394	1.42717	0.75312	0.700226	0.771872	-0.252231	-0.0591087	1.42153	0.0717698	1.13299	0.925385	0.368218	1.08909	0.053035	0.562007	1.38095	0.98053	0.790335	1.46817	1.56438	0.84608	-0.0605477	1.44967	0.0731904	1.15542	0.375507	1.11065	0.573131	0.980058
-1.48743	-0.972782	-0.582586	-1.69133	-0.693274	-0.857376	-1.16528	-1.91094	-0.0842334	-2.09197	-1.51107	-0.606209	-1.41582	-1.09303	-0.826803	-0.0675238	-1.21811	-1.18905	-0.608406	-1.69328	-1.9429	-2.16575	-0.829282	-0.765684	-1.02347	-1.15956	-1.4992	-0.587197	-1.70471	-0.864161	-1.1745	-1.92606	-0.0849	-2.10852	-1.52303	-1.42702	-0.613221	-1.70668	-1.95828	-2.18289	-0.835845	-1.16874	-0.601492	-1.74622	-0.885199	-1.20309	-0.0869669	-2.15985	-1.46176	-1.22764
-1.84999	-1.45984	-1.60321	-1.99242	-0.720011	-0.450082	-0.844846	-1.79569	-0.811397	-1.98673	-0.548801	-1.37916	-1.3788	-1.10556	-1.41564	-0.970194	-1.19687	-1.30383	-1.4584	-1.16026	-1.69177	-1.78978	-1.05867	-1.31141	-1.57052	-1.57483	-1.86463	-1.6159	-2.00819	-0.453644	-0.851532	-1.8099	-0.817818	-2.00245	-0.553144	-1.38971	-1.46994	-1.16944	-1.70516	-1.80394	-1.06705	-1.58729	-1.65524	-2.05708	-0.464688	-0.872262	-0.837728	-2.0512	-1.42354	-1.34614
0.529383	0.265012	0.889498	0.471079	0.880722	0.847394	1.00411	0.428688	0.45766	0.13872	0.985759	0.361958	0.509803	0.379351	1.01072	0.83875	0.706414	0.361147	0.536782	0.272865	0.599343	0.474316	0.551635	0.639639	0.821252	0.462878	0.580278	0.975014	0.516369	0.928863	1.10064	0.469902	0.501659	0.152057	1.08053	0.558815	0.588388	0.299098	0.656964	0.519917	0.604669	0.50738	0.994313	0.52659	0.947248	1.12243	0.511589	0.155067	0.569876	0.403704
-0.732852	-1.33412	-0.418245	-0.118891	-0.959239	-0.114988	-0.0755496	-1.09739	-0.673514	-0.8096	-1.04107	-0.507142	-0.917413	-0.533307	-0.984978	-1.30482	-0.104309	-0.0208178	0.41203	-0.759268	-0.988427	-0.656141	-0.133898	-0.575836	-0.99705	-0.536193	-0.738651	-0.421555	-0.119832	-0.115898	-0.0761475	-1.10607	-0.678844	-0.816007	-1.04931	-0.924673	0.451643	-0.765276	-0.99625	-0.661334	-0.134957	-0.540437	-0.431818	-0.122749	-0.118719	-0.0780013	-0.695371	-0.835873	-0.947185	-0.0214934
0.491311	0.360961	0.309833	-0.632487	0.0661751	-0.693776	-1.31024	-0.123892	0.197453	-0.495231	0.100852	0.714959	0.289199	-0.371686	0.261193	-0.103642	-0.957749	-0.0917411	-0.798229	0.111247	-0.276128	-0.253341	-0.377672	-0.368432	0.201865	-0.427093	0.538545	0.33962	-0.637493	-0.699266	-1.32061	-0.124872	0.216436	-0.49915	0.110548	0.317003	-0.804546	0.121942	-0.278313	-0.255346	-0.380661	-0.430473	0.346343	-0.653012	-0.71629	-1.35276	0.22072	-0.511302	0.323277	-0.0947183
-2.17745	-1.04738	-1.83065	-2.63788	-2.44676	-1.73515	NaN	-1.50763	-1.53981	-1.69487	-2.36912	-0.559517	-1.31662	-1.02009	-1.05559	-1.56518	-1.90652	-1.03368	-1.49538	-1.17879	-1.75197	-1.96835	-2.29731	-1.79188	-2.02104	-1.8655	-2.19468	-1.84514	-2.65875	-1.74888	NaN	-1.51956	-1.55199	-1.70828	-2.38787	-1.32704	-1.50722	-1.18812	-1.76584	-1.98392	-2.3155	-1.88026	-1.89006	-2.72348	-1.79146	NaN	-1.58978	-1.74987	-1.35935	-1.06722
-0.463383	-0.067879	-0.175453	-0.666949	0.0978095	-0.0477026	-0.293384	-0.900658	-0.194895	-0.848255	0.312845	0.0266518	-0.37053	-0.245738	0.0164236	0.180513	-0.553968	-0.89467	-0.306217	-0.609141	-0.949052	-0.940136	-0.420627	-0.0418039	-0.475992	-0.261856	-0.46705	-0.176842	-0.672227	-0.0480801	-0.295706	-0.907786	-0.196437	-0.854968	0.342922	-0.373462	-0.30864	-0.613961	-0.956563	-0.947576	-0.423956	-0.263928	-0.181147	-0.688592	-0.0492506	-0.302905	-0.201219	-0.875783	-0.382554	-0.923703
-0.554166	-0.49044	-0.518371	-0.0184756	-0.547898	0.0983794	-0.0804147	-0.248294	-0.648825	-0.466918	-0.650466	-0.183329	-0.444342	-0.404464	-0.648216	-0.673973	-0.168101	-0.586083	-0.346115	-0.218235	-0.554326	-0.103044	-0.200029	-0.473207	-0.761368	-0.696377	-0.558552	-0.522473	-0.0186218	0.107838	-0.0810511	-0.250259	-0.65396	-0.470613	-0.655613	-0.447858	-0.348854	-0.219963	-0.558713	-0.10386	-0.201612	-0.701888	-0.535193	-0.0190752	0.109972	-0.0830243	-0.66988	-0.48207	-0.458761	-0.605102
-0.567902	-0.914111	-0.899868	-0.539724	-0.909097	-0.268149	-0.466081	-0.807535	-0.89135	-0.900946	-0.816993	-0.958335	-1.00551	-0.821082	-1.23891	-1.19285	-0.523383	-0.831975	-0.489034	-0.928457	-0.898979	-0.764207	-0.384038	-0.828032	-0.890398	-1.05543	-0.572396	-0.90699	-0.543995	-0.270272	-0.46977	-0.813926	-0.898404	-0.908076	-0.823459	-1.01347	-0.492904	-0.935804	-0.906094	-0.770255	-0.387078	-1.06378	-0.92907	-0.557238	-0.276851	-0.481206	-0.920275	-0.930183	-1.03814	-0.858974
0.682464	0.731907	-0.0519312	-1.02485	0.280608	-1.45907	-1.26959	0.371996	-1.03492	0.331376	-0.0130839	0.375808	0.422487	0.190562	0.333943	-0.353971	-0.980708	0.606829	-0.801274	0.412037	0.511014	0.126488	-0.970771	-1.17225	0.611087	-0.0813718	0.748076	-0.0523422	-1.03296	-1.47062	-1.27964	0.40776	-1.04311	0.363235	-0.0131875	0.463105	-0.807615	0.451651	0.560143	0.138649	-0.978453	-0.0820158	-0.0536164	-1.05811	-1.50642	-1.31079	-1.0685	0.370425	0.472272	0.678336
-0.0907148	1.39	-0.201429	1.60791	0.121914	-0.0572411	0.243255	1.56018	1.95035	1.6874	1.06851	2.5516	1.91055	1.78274	1.8498	1.33711	0.847482	1.31351	0.744436	0.440693	0.732439	1.52804	1.83045	-0.0739108	1.08285	1.56282	-0.0914327	-0.203023	1.7625	-0.0576941	0.266642	1.71017	2.13786	1.84963	1.17124	2.09423	0.816006	0.483061	0.802856	1.67495	2.00643	1.71307	-0.207966	1.79739	-0.0590987	0.27192	2.18018	1.88624	2.13568	1.46829
-2.47339	-2.83973	-1.67739	-1.96009	-2.14494	-1.16159	-1.09418	-2.07809	-1.93359	-1.9068	-2.24924	-2.986	-2.6101	-2.28261	-2.84589	-2.18385	-1.72544	-2.04532	-1.45705	-2.34077	-2.29482	-2.21111	-1.69563	-1.9926	-2.55021	-2.35672	-2.49296	-1.69066	-1.9756	-1.17078	-1.10284	-2.09454	-1.94889	-1.92189	-2.26704	-2.63075	-1.46858	-2.35929	-2.31298	-2.22861	-1.70905	-2.37538	-1.73182	-2.02369	-1.19928	-1.12969	-1.99633	-1.96868	-2.6948	-2.1117
0.191327	0.811904	0.431356	0.436859	0.938165	-0.601386	-1.02305	1.32507	-0.190174	1.10408	0.566004	1.51526	1.42677	1.3104	0.739567	-0.548427	-0.109775	1.30441	-0.798071	1.47797	0.969158	1.34419	0.565169	-0.202228	0.00126859	0.509015	0.209721	0.472827	0.478859	-0.606145	-1.03114	1.45246	-0.191679	1.21023	0.62042	1.56394	-0.804387	1.62006	1.06233	1.47342	0.619505	0.557952	0.482186	0.488337	-0.620902	-1.05625	-0.196345	1.23419	1.5949	1.45811
-0.593525	-0.960503	-0.547724	-0.683874	-0.3432	0.427146	-0.491905	-1.53559	-0.282077	NaN	-0.47614	-0.493875	-1.2337	-1.2332	-0.483286	-0.0857272	-0.734734	-1.57295	-1.00528	-0.975486	-0.771942	-0.947261	-0.44891	-0.0790754	-0.865254	-0.518625	-0.598222	-0.552059	-0.689286	0.468212	-0.495798	-1.54774	-0.284309	NaN	-0.479908	-1.24346	-1.01324	-0.983206	-0.778051	-0.954758	-0.452462	-0.522729	-0.565499	-0.706066	0.47748	-0.507868	-0.291231	NaN	-1.27374	-1.624
-0.121442	-0.362178	-0.567243	-0.0836153	0.0163177	1.04595	0.422895	-0.764682	0.124624	-0.0780892	0.101531	-0.622122	-0.216014	-0.0468735	NaN	-0.0662417	-0.00611586	-0.464289	-0.18403	-0.284578	0.0896831	NaN	0.234687	0.0644078	-0.265888	NaN	-0.122404	-0.571732	-0.084277	1.14651	0.463552	-0.770733	0.136605	-0.0787072	0.111292	-0.217724	-0.185486	-0.28683	0.0983053	NaN	0.25725	NaN	-0.58565	-0.0863288	1.1692	0.472727	0.139309	-0.0806233	-0.223024	-0.479356
NaN	-1.48573	-0.679717	0.0605472	-0.887457	-0.406038	NaN	NaN	-2.47909	-1.16703	NaN	-0.0954834	-0.698041	-0.16974	-0.914495	NaN	-0.407693	NaN	-0.481825	-0.163919	-0.871331	-0.0877804	-0.0143196	NaN	NaN	NaN	NaN	-0.685097	0.0663682	-0.409252	NaN	NaN	-2.49871	-1.17626	NaN	-0.703565	-0.485638	-0.165216	-0.878226	-0.0884751	-0.0144329	NaN	-0.701775	0.0676819	-0.419215	NaN	-2.55954	-1.2049	-0.720693	NaN
NaN	-0.307196	-0.206516	1.13104	0.175309	-0.0457354	0.463093	-0.324136	-0.655389	-0.611803	-0.614723	-0.752446	0.929618	-1.2463	-1.55047	-1.73995	-0.160744	-1.03695	2.28437	0.874214	-0.721947	1.12883	0.283428	-0.611594	-0.284863	-0.374551	NaN	-0.20815	1.23978	-0.0460974	0.507615	-0.326701	-0.660576	-0.616645	-0.619588	1.01899	2.50399	0.958262	-0.727661	1.23736	0.310676	-0.377515	-0.213217	1.26432	-0.0472196	0.517663	-0.676658	-0.631657	1.03916	-1.0706
-0.330025	-0.548203	-0.299484	-0.468994	-0.418368	0.160391	0.0497747	-0.661019	0.190517	-0.429002	-0.0737734	-0.456322	-0.412868	-0.478898	-0.410414	0.0888622	-0.21238	-0.316767	-0.187914	-0.554221	-0.465845	-0.548627	-0.127453	-0.0228861	-0.417305	-0.419896	-0.332637	-0.301854	-0.472706	0.175811	0.0545601	-0.666251	0.208833	-0.432397	-0.0743572	-0.416136	-0.189401	-0.558607	-0.469531	-0.552968	-0.128461	-0.423219	-0.309203	-0.484214	0.179291	0.05564	0.212967	-0.442923	-0.426267	-0.327046
2.49533	2.06092	2.58357	2.24562	3.12383	3.0975	2.78228	1.76301	3.77235	1.98414	2.73375	2.28344	2.39309	1.98566	2.15446	2.86914	2.31953	2.14475	2.50059	1.85596	2.35957	2.00413	2.91203	3.48324	1.98683	2.77751	2.73524	2.83196	2.46151	3.39529	3.04977	1.9325	4.13502	2.1749	2.99657	2.62316	2.741	2.03439	2.58642	2.19681	3.192	3.04454	2.88801	2.51023	3.4625	3.11013	4.21687	2.21795	2.67508	2.39748
NaN	2.71358	1.08336	2.72764	NaN	-0.169852	2.79486	2.42292	3.53778	2.64392	NaN	3.77506	1.7798	3.19557	2.12652	0.902087	3.20412	1.48677	2.44357	1.2384	2.62133	2.72924	3.25855	2.20516	0.733486	3.28574	NaN	1.18751	2.98987	-0.171196	3.06355	2.65586	3.8779	2.89811	NaN	1.95091	2.6785	1.35746	2.87334	2.99163	3.57183	3.60163	1.21102	3.04905	-0.175364	3.12419	3.95466	2.95548	1.98952	1.66197
-0.101577	-0.631486	0.206992	-0.67709	NaN	0.21613	NaN	-0.601864	NaN	-0.614625	NaN	-0.353585	-0.542886	NaN	-0.146185	0.166527	-0.305352	-0.499011	NaN	-0.29045	-0.713788	-0.684455	-0.152787	0.160357	NaN	-0.180365	-0.102381	0.226892	-0.682448	0.236909	NaN	-0.606627	NaN	-0.619489	NaN	-0.547182	NaN	-0.292748	-0.719437	-0.689871	-0.153996	-0.181792	0.231383	-0.699062	0.241598	NaN	NaN	-0.63457	-0.560503	-0.515205
0.122571	-0.439254	0.136671	-0.30674	-0.3432	0.0505462	0.0732997	-0.774572	-0.0328438	-0.329229	0.197725	-0.601685	-0.527073	-0.385103	-0.273355	0.347878	-0.0694363	-0.356959	0.0508457	-0.654101	-0.363399	-0.446059	0.0767029	0.407042	-0.22744	-0.0484071	0.134355	0.149811	-0.309168	0.0554057	0.0803468	-0.780702	-0.0331038	-0.331835	0.216735	-0.531245	0.055734	-0.659277	-0.366275	-0.44959	0.0840771	-0.0487902	0.152776	-0.316694	0.0565024	0.0819372	-0.0339097	-0.339913	-0.544178	-0.368543
0.107782	0.447216	-0.107952	0.719885	0.717172	-0.527065	-0.160476	0.686271	0.475626	0.545644	-0.19366	0.939134	0.689673	0.694171	0.283244	-0.233994	0.347887	0.715751	0.832087	0.712592	0.516824	0.535019	0.222148	0.0887461	0.692673	0.769489	0.118144	-0.108807	0.789095	-0.531236	-0.161746	0.75225	0.521352	0.598102	-0.195193	0.755978	0.912084	0.781101	0.566511	0.586456	0.243506	0.843468	-0.111455	0.804714	-0.544169	-0.165683	0.531672	0.609941	0.770942	0.800093
0.456033	0.176013	0.457096	-0.221868	-0.101685	-0.237713	-0.467703	0.213648	0.0992833	-0.167989	-0.173436	0.540282	0.0425651	0.143628	0.130807	-0.00796159	-0.0846062	0.081025	-0.420895	0.118593	-0.00480418	-0.0833653	-0.0848452	0.129742	0.0536975	0.00513212	0.499876	0.501041	-0.223624	-0.239594	-0.471405	0.234188	0.108828	-0.169319	-0.174808	0.0466573	-0.424226	0.129995	-0.0048422	-0.0840251	-0.0855167	0.00562552	0.510959	-0.229068	-0.245427	-0.482881	0.110983	-0.173441	0.0475808	0.0905728
0.350717	-0.0899877	0.322072	-0.171841	-0.0176354	-0.0200846	-0.324902	-0.12062	0.228688	-0.215267	0.0252466	-0.277686	-0.249125	-0.021783	0.18105	0.170528	0.0590605	-0.0597752	-0.152094	-0.364114	-0.392295	-0.308697	-0.182155	-0.0198763	-0.242738	-0.24164	0.384435	0.353036	-0.173201	-0.0202435	-0.327474	-0.121574	0.250674	-0.21697	0.0276738	-0.251097	-0.153298	-0.366996	-0.3954	-0.31114	-0.183597	-0.243552	0.360024	-0.177417	-0.0207364	-0.335446	0.255636	-0.222252	-0.25721	-0.061715
0.0578328	0.126514	0.0731153	0.321589	0.451524	0.83613	0.582218	0.154255	0.356835	0.146692	0.332327	0.355264	0.0689721	0.327992	0.387515	0.507172	0.632372	0.064451	0.427021	0.121488	-0.026648	0.135458	0.528054	0.558383	0.171357	0.248332	0.0633928	0.0801446	0.352506	0.916516	0.638192	0.169085	0.391141	0.160795	0.364277	0.0756031	0.468075	0.133168	-0.0268589	0.148481	0.578822	0.272207	0.081731	0.359484	0.934658	0.650824	0.398883	0.163977	0.0770996	0.0720457
1.60331	1.92435	1.96832	2.61629	2.02168	-0.943413	2.69566	2.3713	2.98873	2.01962	-0.541733	3.12521	2.53778	3.07713	2.25237	2.06994	3.15274	1.92603	1.13002	1.78372	1.98974	0.700608	3.21494	3.08165	-1.5082	-0.876349	1.75745	2.15755	2.86782	-0.950879	2.95482	2.59927	3.27607	2.21379	-0.54602	2.78176	1.23866	1.9552	2.18104	0.767964	3.52403	-0.883285	2.20026	2.92459	-0.974028	3.01331	3.34092	2.25761	2.83682	2.15299
NaN	4.00659	-0.0610332	2.10334	NaN	1.3695	NaN	0.830071	NaN	1.47445	2.01173	NaN	1.06317	NaN	-3.87074	1.6044	1.95977	NaN	NaN	-1.8128	NaN	NaN	NaN	-1.01361	NaN	0.44591	NaN	-0.0615162	2.30556	1.50116	NaN	0.909874	NaN	1.61621	2.20514	1.16539	NaN	-1.82714	NaN	NaN	NaN	0.48878	-0.0630138	2.3512	1.53087	NaN	NaN	1.6482	1.18845	NaN
-0.229299	0.135248	-0.0101238	0.338738	0.519526	1.17947	0.573007	0.0862055	0.391961	0.167582	0.299197	0.217901	0.211471	0.159782	0.395062	0.341205	0.582641	-0.0791902	0.428683	-0.113132	-0.0170731	0.085216	0.478488	0.620878	0.0836494	0.222766	-0.231114	-0.0102039	0.371305	1.29286	0.628096	0.0944934	0.429644	0.183693	0.327962	0.231802	0.469896	-0.114027	-0.0172082	0.0934086	0.52449	0.244183	-0.0104523	0.378654	1.31845	0.640529	0.438149	0.187329	0.23639	-0.0817601
0.31369	0.00127884	0.724966	-0.420579	-0.104418	-0.243921	-0.177915	-1.8212	0.479097	-1.21777	-0.868054	-0.395062	-0.578931	-0.300815	-0.0490439	0.202849	-0.186135	-0.441904	-0.128678	-1.11265	-1.12118	-0.838803	-0.268888	0.180489	-0.625918	-0.653688	0.343848	0.794664	-0.423907	-0.245852	-0.179323	-1.83561	0.525158	-1.2274	-0.874923	-0.583513	-0.129696	-1.12146	-1.13005	-0.845441	-0.271016	-0.658861	0.810394	-0.434227	-0.251837	-0.183688	0.535553	-1.25729	-0.597719	-0.456244
1.54289	2.17862	0.434761	1.14109	0.896411	-0.453436	-0.349593	1.97529	0.851212	1.94577	1.90735	1.82268	2.10983	2.11456	2.29865	1.01393	1.09276	2.02872	0.298897	1.52884	1.67493	1.55762	1.08285	0.72523	1.50581	1.41524	1.69122	0.476559	1.2508	-0.457024	-0.35236	2.16519	0.933048	2.13284	2.09072	2.31266	0.327633	1.67583	1.83596	1.70737	1.18695	1.5513	0.485992	1.27556	-0.46815	-0.360938	0.951517	2.17506	2.35844	2.26778
-1.07908	-0.803911	-1.26396	-2.09833	-0.932409	-2.05005	-1.67477	-0.450452	-1.64846	-0.976958	-1.53653	-0.137901	-1.03471	-0.753749	-1.0593	-1.48091	-1.59039	-0.709588	-1.49371	-0.721828	-0.811347	-1.24473	-1.83371	-1.78874	-0.884603	-1.56515	-1.08762	-1.27396	-2.11494	-2.06627	-1.68803	-0.454017	-1.6615	-0.984689	-1.54869	-1.04289	-1.50553	-0.72754	-0.817768	-1.25458	-1.84822	-1.57754	-1.30497	-2.16642	-2.11658	-1.72912	-1.70195	-1.00866	-1.06828	-0.732615
-0.621407	-0.910857	-0.535151	-1.53686	-0.73833	0.138643	-0.289746	-1.38555	-0.970021	-1.39528	-0.145952	-1.73364	-1.43908	-1.32473	-0.770115	-0.124121	-0.509273	-1.52322	-0.665984	-1.777	-1.30216	-1.40299	-0.712306	-0.656618	-0.907568	-1.05717	-0.626325	-0.539386	-1.54902	0.151972	-0.292039	-1.39652	-0.977698	-1.40632	-0.147107	-1.45047	-0.671255	-1.79106	-1.31246	-1.41409	-0.717943	-1.06554	-0.552518	-1.58673	0.15498	-0.299149	-1.0015	-1.44056	-1.48578	-1.57265
-1.40861	-1.55916	-0.995368	-1.38047	-0.861475	-0.0256606	-0.423164	-1.48664	-0.643883	-1.26535	-0.895085	-1.3427	-1.5288	-1.32641	-0.899074	-0.477989	-0.944969	-1.62715	-0.946983	-1.42861	-1.56459	-1.75525	-0.985835	-0.707804	-1.37778	-1.34116	-1.41976	-1.00324	-1.3914	-0.0258637	-0.426513	-1.4984	-0.648979	-1.27536	-0.902168	-1.5409	-0.954478	-1.43992	-1.57697	-1.76915	-0.993637	-1.35177	-1.02767	-1.42527	-0.0264934	-0.436896	-0.664778	-1.30641	-1.57841	-1.67995
-0.986307	0.0539051	-0.941661	-0.787741	-0.736629	-1.26219	-1.40652	0.0820534	-0.702479	-0.191303	-0.435462	0.220942	-0.300294	-0.0570569	-0.321894	-0.751122	-0.400075	-0.0553794	-1.18723	0.0369354	-0.262021	-0.482907	-0.917793	-0.978035	-0.518303	-0.540408	-0.994112	-0.949113	-0.793976	-1.27218	-1.41765	0.089942	-0.708038	-0.192817	-0.438908	-0.302671	-1.19663	0.0404863	-0.264095	-0.486728	-0.925056	-0.544685	-0.972219	-0.813305	-1.30315	-1.45216	-0.725275	-0.197511	-0.310039	-0.0571765
-0.599398	-0.664871	-0.438476	-0.217581	-0.731027	-0.00669017	-0.039962	-0.482227	0.0640579	-0.616858	-0.45081	-0.260508	-0.235374	-0.232845	-0.727436	-0.291801	-0.0634009	-0.418682	-0.296756	-0.588098	-0.498508	-0.53915	-0.0587399	-0.0783532	-0.743014	-0.326331	-0.604142	-0.441946	-0.219303	-0.00674311	-0.0402782	-0.486043	0.0702164	-0.62174	-0.454378	-0.237237	-0.299105	-0.592753	-0.502453	-0.543417	-0.0592047	-0.328914	-0.452706	-0.224642	-0.00690727	-0.0412588	0.0716063	-0.636876	-0.243012	-0.432269
-2.71604	-2.37167	-0.931044	-2.81325	-4.05581	-0.571588	-0.344746	-2.82014	-0.33367	-2.01224	-1.82731	-2.65734	-1.82138	-1.54892	-2.17681	-3.09546	-2.03885	-1.99442	-0.174032	-1.63106	-0.292743	-1.52401	-0.183372	-2.99829	-0.13487	0.168034	-2.73753	-0.938412	-2.83551	-0.576112	-0.347474	-2.84246	-0.336311	-2.02816	-1.84177	-1.8358	-0.17541	-1.64397	-0.29506	-1.53607	-0.184823	0.184189	-0.961257	-2.90454	-0.590137	-0.355933	-0.344498	-2.07754	-1.88049	-2.05914
0.308464	-0.179973	-0.456054	-1.37415	-0.159135	0.736709	-0.126765	-0.132769	-0.275242	NaN	-0.273565	-1.55698	-0.425725	-0.944667	-0.238232	-0.559075	-0.318648	-0.86368	-0.321785	-0.317356	-0.270368	-0.478116	-0.677279	-0.415518	-0.952993	-0.110692	0.33812	-0.459664	-1.38503	0.807536	-0.127769	-0.133819	-0.277421	NaN	-0.27573	-0.429095	-0.324331	-0.319867	-0.272507	-0.4819	-0.682639	-0.111568	-0.470854	-1.41875	0.823521	-0.130879	-0.284174	NaN	-0.439541	-0.891708
-0.286335	-0.505024	-0.166523	0.0865176	-0.15539	0.240698	0.0671504	-0.428322	0.0677143	-0.254625	-0.0566812	-0.706768	-0.0528265	-0.614163	-0.542536	-0.399686	-0.121799	-0.177122	-0.185567	-0.323352	-0.0464401	-0.201159	0.201833	-0.0871098	-0.656345	-0.306279	-0.288601	-0.167841	0.0948354	0.263839	0.0736063	-0.431712	0.0742243	-0.25664	-0.0571298	-0.0532445	-0.187035	-0.325911	-0.0468076	-0.202751	0.221238	-0.308703	-0.171927	0.0967126	0.269062	0.0750632	0.0756935	-0.262888	-0.0545408	-0.182869
0.0932305	-0.120251	0.110296	-0.527511	-0.247982	0.237475	0.139885	-0.485276	0.142255	-0.493319	0.348707	-0.553894	-0.455868	-0.116365	0.0893418	0.494954	-0.00292778	-0.364858	0.126109	-0.661677	-0.44353	-0.504537	-0.0602998	0.124219	-0.266637	-0.260872	0.102194	0.1209	-0.531686	0.260306	0.153333	-0.489116	0.155931	-0.497223	0.382232	-0.459475	0.138233	-0.666913	-0.44704	-0.50853	-0.060777	-0.262937	0.123293	-0.54463	0.265458	0.156369	0.159018	-0.509328	-0.470661	-0.376698
-0.169703	0.397849	-0.408895	0.717748	0.243733	-0.235102	-0.466518	1.33516	0.0977112	1.21925	0.820278	0.673372	1.0005	0.194723	-0.549888	-1.64476	-0.382802	1.10839	0.137436	0.817101	0.984324	0.781591	0.295198	-0.0235023	0.814076	0.623419	-0.171046	-0.412131	0.786752	-0.236963	-0.47021	1.46352	0.107105	1.33647	0.89914	1.09669	0.150649	0.895658	1.07896	0.856734	0.323579	0.683355	-0.422165	0.802325	-0.242732	-0.481657	0.109225	1.36292	1.1184	1.239
0.456139	0.720456	0.607914	0.955817	-1.33471	-1.1489	-0.671188	0.401186	-1.02095	0.911558	-0.62057	1.26306	0.890651	0.49184	-0.116586	-2.09476	-0.350728	0.898795	0.194499	0.999781	0.560136	1.0585	0.0286775	-1.17205	1.89433	0.500709	0.499992	0.666359	1.04771	-1.15799	-0.6765	0.439757	-1.02903	0.999195	-0.625481	0.976278	0.213198	1.0959	0.613987	1.16026	0.0314346	0.548847	0.679549	1.06845	-1.18618	-0.692969	-1.05408	1.01897	0.995603	1.00471
0.669273	-0.295823	-0.667734	-0.313693	-0.956256	-0.358606	0.540882	-0.317555	NaN	0.0377786	-0.737888	0.524617	-0.339873	-0.145269	-0.394433	0.0711764	-0.271236	-0.0273105	-0.315036	-0.165012	-0.587429	-0.704063	8.94e-05	-0.329634	0.225083	-0.284852	0.733616	-0.673019	-0.316175	-0.361443	0.592883	-0.320068	NaN	0.0414106	-0.743728	-0.342563	-0.317529	-0.166318	-0.592078	-0.709634	9.8e-05	-0.287106	-0.689403	-0.323872	-0.370243	0.604618	NaN	0.0422303	-0.350903	-0.0281968
-0.0197546	-0.182409	0.121786	-0.289643	0.335854	0.81685	0.316566	-0.673136	-0.102767	-0.456255	0.311923	-0.541766	-0.327473	-0.344665	0.0886058	0.660928	-0.00862442	-0.488089	-0.121529	-0.548365	-0.384506	-0.252424	0.301237	0.341796	-0.102153	0.0356961	-0.019911	0.133494	-0.291936	0.895382	0.347001	-0.678463	-0.10358	-0.459865	0.341912	-0.330065	-0.122491	-0.552705	-0.387549	-0.254422	0.330198	0.0391279	0.136136	-0.299043	0.913105	0.353869	-0.106102	-0.471061	-0.3381	-0.503928
0.0977999	-0.28021	0.00852202	-0.39448	-0.291834	0.299654	0.228615	-0.92167	0.0127647	-0.278376	0.0733329	-0.0450575	-0.292678	-0.329296	-0.0771034	0.116072	0.104937	-0.287851	-0.209528	-0.64359	-0.399429	-0.417221	-0.0768987	0.13113	-0.524593	-0.196137	0.107202	0.00934133	-0.397602	0.328463	0.250594	-0.928964	0.013992	-0.280579	0.0803831	-0.294994	-0.211186	-0.648684	-0.40259	-0.420522	-0.0775072	-0.197689	0.00952623	-0.407281	0.334965	0.255555	0.0142689	-0.28741	-0.302176	-0.297192
-1.54938	-0.560184	-0.500692	0.0382128	-0.274463	-0.550635	-1.13871	0.174488	0.0541417	0.0338286	-0.550445	0.161955	0.517094	0.0286382	-1.20847	-1.21049	-0.432847	0.188085	-1.2274	0.262921	-0.45974	0.182746	-0.150854	-0.391827	-1.12969	-0.33385	-1.56164	-0.504654	0.0418866	-0.554992	-1.14772	0.191263	0.0593469	0.0370809	-0.554802	0.566807	-1.23711	0.288198	-0.463378	0.200315	-0.152048	-0.336492	-0.51694	0.0427157	-0.568503	-1.17567	0.0605216	0.0378149	0.578026	0.210249
0.178736	0.255537	0.408084	0.483512	0.231675	0.312836	0.690922	0.176791	0.659017	0.3444	0.72989	0.126522	0.27778	0.493104	0.516761	0.549602	0.83414	0.0972272	0.167197	0.0976284	0.208597	0.310842	0.456653	0.577878	0.0127359	0.463558	0.19592	0.447317	0.529997	0.342912	0.757347	0.193787	0.722375	0.377511	0.800061	0.304485	0.183271	0.107014	0.228652	0.340726	0.500556	0.508124	0.456171	0.540488	0.349699	0.772338	0.736673	0.384983	0.310512	0.108684
0.450027	-0.0269559	0.489347	-0.577066	0.245683	0.982578	0.448036	-0.655624	-0.113474	-0.694347	0.835622	-0.593582	-0.106541	-0.305298	0.330916	0.81339	0.0528943	-0.425191	-0.289196	-0.53669	-0.215228	-0.657615	0.00640729	0.627135	0.342716	-0.124405	0.493292	0.536393	-0.581633	1.07704	0.49111	-0.660812	-0.114372	-0.699842	0.915959	-0.107384	-0.291485	-0.540937	-0.216931	-0.662819	0.00702329	-0.125389	0.54701	-0.595793	1.09836	0.500831	-0.117156	-0.716879	-0.109998	-0.438989
NaN	0.970695	NaN	1.36249	3.43294	2.05042	2.12423	0.587442	0.911688	0.899846	0.340987	NaN	0.90081	1.0466	1.49508	1.92455	1.62549	0.99779	2.26691	1.25349	1.60188	0.952566	1.79908	0.942609	NaN	2.13606	NaN	NaN	1.49348	2.24755	2.32845	0.643919	0.999338	0.986357	0.37377	0.987414	2.48485	1.374	1.75588	1.04415	1.97205	2.34142	NaN	1.52304	2.29204	2.37454	1.01912	1.00588	1.00696	1.11537
0.324663	0.289619	0.629416	-0.0558205	-0.129827	-0.580563	-0.525535	-0.0604176	0.0272005	-0.261958	-0.245957	0.512431	0.214907	-0.179595	0.0191715	0.377975	-0.559463	0.0988419	-1.08803	-0.00433752	-0.318415	-0.0626108	-0.449022	0.0918642	-0.126244	-0.0556462	0.355877	0.689928	-0.0562623	-0.585157	-0.529693	-0.0608957	0.0298155	-0.264031	-0.247904	0.235568	-1.09664	-0.00437184	-0.320935	-0.0631063	-0.452576	-0.0560866	0.703584	-0.057632	-0.599403	-0.542589	0.0304057	-0.270459	0.240231	0.110489
0.146291	-0.161893	0.582651	0.422876	-0.924928	0.0606537	0.516178	NaN	1.27013	-0.573883	-0.321512	0.694518	0.179417	-0.0977638	0.502039	0.869146	0.56379	0.645919	NaN	0.399648	0.16969	0.272468	1.23595	0.946638	NaN	NaN	0.160356	0.638667	0.463531	0.066485	0.565804	NaN	1.39224	-0.578425	-0.324056	0.196667	NaN	0.43807	0.186004	0.298663	1.35478	NaN	0.651309	0.472707	0.0678009	0.577003	1.4198	-0.592507	0.200559	0.722032
0.410335	0.274042	0.277349	-0.483119	-0.795525	-0.501769	-0.952642	0.161746	-0.693346	0.345769	-0.263429	0.190032	0.251115	-0.098407	0.253227	-0.303314	-0.842714	0.523355	-0.860913	0.228514	0.415257	0.0501617	-0.579613	-0.559962	0.386615	-0.119184	0.449785	0.304013	-0.486943	-0.50574	-0.960181	0.177296	-0.698833	0.379011	-0.265513	0.275257	-0.867727	0.250483	0.455179	0.0549842	-0.5842	-0.120128	0.310031	-0.498797	-0.518052	-0.983557	-0.715846	0.386513	0.280705	0.585026
-0.78595	-0.417643	0.0550298	0.489219	-0.360637	0.792604	0.59059	-0.928386	0.312151	0.0336734	-0.719783	0.863515	-0.110104	0.0406021	-0.443853	-0.0556116	-0.079303	-0.0813669	0.349528	0.0681756	-0.230075	0.168456	0.952522	0.513967	-0.354051	0.676059	-0.79217	0.0603204	0.536252	0.868805	0.647369	-0.935733	0.342161	0.0369108	-0.725479	-0.110975	0.383132	0.07473	-0.231896	0.184651	1.0441	0.741056	0.0615144	0.546867	0.886002	0.660183	0.348934	0.0376414	-0.113677	-0.0840074
0.0784901	-0.470056	-0.0716056	-0.26707	-0.26079	0.215838	0.0849534	-0.45829	-0.164549	-0.252088	0.135777	-0.47398	-0.553595	-0.378266	-0.0439113	0.188859	-0.105743	-0.455583	0.117661	-0.529975	-0.508551	-0.401633	-0.0482625	-0.107293	-0.137325	-0.214357	0.0860362	-0.0721723	-0.269184	0.236589	0.0931209	-0.461917	-0.165851	-0.254083	0.148831	-0.557976	0.128973	-0.534169	-0.512575	-0.404812	-0.0486444	-0.216053	-0.0739293	-0.275737	0.241272	0.0949641	-0.169889	-0.260268	-0.57156	-0.470367
0.298159	-0.0473371	0.257206	0.00228663	-0.144536	0.555782	0.352837	-0.00729266	0.45819	0.0336347	0.297433	0.209212	0.105244	0.264248	0.0617107	0.641127	0.148217	0.212259	0.167067	-0.110181	-0.0348633	0.0392208	0.360596	0.518411	0.090792	0.575585	0.326824	0.281934	0.00250646	0.609215	0.386759	-0.00735037	0.50224	0.0368683	0.326028	0.115362	0.183129	-0.111053	-0.0351392	0.0429915	0.395263	0.630922	0.287515	0.00255608	0.621274	0.394415	0.512182	0.0375981	0.117645	0.237271
-0.0821337	0.446423	-0.291332	0.396094	-0.131223	-0.693126	0.0684101	0.288344	-0.0124309	0.365132	-0.614385	0.143536	0.0510285	0.277668	0.224933	-0.09926	-0.070774	0.316348	0.496663	0.302961	0.0867173	0.115325	-0.239814	-0.0601615	0.47564	0.0115255	-0.0827837	-0.293637	0.434175	-0.698611	0.0749871	0.316065	-0.0125293	0.400236	-0.619248	0.0559343	0.544412	0.332088	0.0950543	0.126412	-0.241712	0.0126335	-0.300786	0.442769	-0.715619	0.0764714	-0.0128343	0.408158	0.0570415	0.353626
0.095641	-0.521668	-0.0954943	-0.232595	0.685682	1.0453	0.464113	-0.0867192	-0.808435	-0.736206	0.76967	-1.20164	-1.02642	-0.707317	-0.230088	0.419967	0.0116788	-0.97241	0.262661	-0.426498	-0.47542	-0.23395	-0.162277	-0.443382	-0.196095	-0.304095	0.104836	-0.0962501	-0.234436	1.14579	0.508733	-0.0874055	-0.814832	-0.742032	0.843667	-1.03454	0.287913	-0.429873	-0.479182	-0.235802	-0.163561	-0.306502	-0.0985933	-0.240143	1.16847	0.518803	-0.83467	-0.760097	-1.05973	-1.00397
0.0176871	-0.974016	-0.071369	-0.450974	0.455175	1.02351	0.355631	-0.440245	-0.831681	-0.869594	NaN	-1.07602	-0.536734	-1.38037	-0.110401	0.187775	0.389702	-1.27041	-0.0583077	NaN	-0.64493	-0.398329	0.14513	-0.604674	0.152108	-0.647817	0.0193876	-0.0719338	-0.454543	1.12191	0.389822	-0.44373	-0.838262	-0.876476	NaN	-0.540982	-0.0587691	NaN	-0.650034	-0.401482	0.159083	-0.652944	-0.073685	-0.465609	1.14412	0.397538	-0.85867	-0.897814	-0.554152	-1.31164
-0.587924	-0.649947	-0.30904	-0.331709	-0.986485	-0.69431	-0.974617	-0.0423999	-0.294552	-0.221907	-0.617312	0.285514	-0.215071	-0.169254	-0.95678	-0.457051	-0.465437	-0.0162484	-0.945231	-0.0547658	-0.398447	-0.395018	-0.519918	-0.258078	-0.4274	-0.186427	-0.592577	-0.311485	-0.334334	-0.699805	-0.98233	-0.0427354	-0.296883	-0.223663	-0.622197	-0.216773	-0.952711	-0.0551993	-0.401601	-0.398144	-0.524032	-0.187903	-0.319068	-0.342474	-0.716842	-1.00624	-0.304111	-0.229108	-0.222051	-0.0167756
-0.212879	0.442064	0.0790959	1.02764	0.148187	0.079516	0.582477	0.40513	0.571095	0.780489	-0.186997	0.954476	0.631494	0.961772	0.961546	0.125891	0.975018	0.75896	0.574784	0.764585	0.535279	0.857853	0.922184	0.59658	0.381726	0.699386	-0.214564	0.0867002	1.12644	0.0871607	0.638477	0.44408	0.626	0.855525	-0.188477	0.692206	0.630044	0.838092	0.58674	0.940327	1.01084	0.766625	0.0884164	1.14873	0.0888859	0.651115	0.638391	0.872459	0.705908	0.848394
-0.31078	0.546282	0.288216	0.443986	0.403616	-0.367779	-0.383228	0.521683	0.674102	0.441418	0.0666537	0.917786	0.740831	0.749011	0.149437	-0.205423	0.474044	0.559327	-0.0505962	0.466545	0.318969	0.433868	0.206994	0.0751215	0.0973548	0.578977	-0.31324	0.315926	0.48667	-0.370689	-0.386261	0.571838	0.73891	0.483856	0.0730618	0.812055	-0.0509966	0.511399	0.349634	0.47558	0.226894	0.63464	0.322179	0.496304	-0.379714	-0.395664	0.753536	0.493434	0.828129	0.625236
-0.150615	0.0632573	0.28816	0.0461329	0.0646912	-0.170537	-0.227303	-0.0810575	0.0466298	-0.0917547	0.418035	1.08007	-0.256187	0.204228	-0.320788	0.0698998	0.0758861	-0.121172	-0.796809	0.169889	-0.294064	-0.0539685	0.0338681	-0.478532	-0.493406	0.119533	-0.151806	0.315864	0.0505681	-0.171887	-0.229102	-0.081699	0.0511128	-0.0924809	0.458225	-0.258214	-0.803115	0.186222	-0.296392	-0.0543956	0.0371241	0.131024	0.322116	0.0515691	-0.176071	-0.234679	0.0521245	-0.0947323	-0.2645	-0.125104
-0.590973	-0.746986	-0.19269	-0.924802	-0.471615	-0.0591057	-0.280405	-0.815434	-0.502386	-0.952798	-0.418299	-0.891276	-0.812961	-0.716407	-0.639696	-0.217579	-0.528909	-0.679473	-0.612626	-1.0198	-0.776384	-0.684166	-0.645908	-0.373938	-0.557484	-0.715146	-0.59565	-0.194215	-0.932121	-0.0595734	-0.282624	-0.821888	-0.506362	-0.960339	-0.42161	-0.819395	-0.617474	-1.02787	-0.782528	-0.68958	-0.65102	-0.720805	-0.198943	-0.954814	-0.0610237	-0.289505	-0.51869	-0.983718	-0.839343	-0.701523
0.568655	-0.0175967	0.477582	0.0262575	-0.20796	0.0207985	0.464222	-0.26944	0.352257	-0.0398897	0.211965	-0.131554	0.007249	-0.066315	0.064493	0.653147	-0.0205426	-0.103709	0.098661	-0.158997	-0.24094	0.0292419	0.0555151	0.414427	0.185675	0.0348079	0.623325	0.523497	0.0287819	0.0227981	0.508853	-0.271573	0.386123	-0.0402054	0.232343	0.00794592	0.108146	-0.160255	-0.242847	0.0320532	0.0608523	0.0381544	0.533859	0.0293516	0.0232494	0.518925	0.393765	-0.0411842	0.0081032	-0.107075
-0.118872	-0.0476611	-0.375173	0.0520455	0.00564843	0.672585	0.305144	-0.218018	0.0516813	-0.303185	-0.124628	-0.166366	-0.755923	-0.209444	-0.227588	0.2671	0.366505	-0.145556	0.210779	-0.614642	-0.0944634	-0.324102	0.113209	0.00689628	-0.124046	-0.174872	-0.119813	-0.378143	0.0570491	0.737247	0.334481	-0.219743	0.05665	-0.305585	-0.125615	-0.761905	0.231043	-0.619507	-0.095211	-0.326666	0.124093	-0.176256	-0.387348	0.0581784	0.75184	0.341101	0.0577713	-0.313024	-0.780453	-0.150279
0.591905	0.200866	0.431871	0.881167	1.02784	1.76451	1.13487	0.233914	0.995685	0.455279	0.640177	0.172251	0.690734	0.719823	1.18301	1.16667	1.08669	0.343465	0.829221	0.509196	0.467105	0.617557	1.08805	0.769794	0.774706	0.806345	0.64881	0.473391	0.965882	1.93415	1.24397	0.256402	1.09141	0.49905	0.701724	0.757141	0.908943	0.55815	0.512012	0.676929	1.19266	0.883867	0.482762	0.985001	1.97243	1.26859	1.11301	0.508928	0.772128	0.383938
0.222276	0.191838	-0.0822031	-0.431381	0.0570161	-0.466037	-0.758914	0.0670119	-0.20561	-0.252722	0.523674	0.328415	-0.192993	0.190733	0.0631993	-0.0470863	-0.24107	0.0641342	-0.371697	0.298374	0.226976	0.00546711	-0.536742	-0.475383	-0.101176	0.195325	0.243646	-0.0828537	-0.434794	-0.469725	-0.76492	0.0734544	-0.207237	-0.254722	0.57402	-0.194521	-0.374639	0.32706	0.248798	0.00599272	-0.54099	0.214103	-0.0848708	-0.445379	-0.48116	-0.783541	-0.212282	-0.260924	-0.199256	0.0716916
NaN	0.16179	0.303033	-0.117496	0.0374778	NaN	NaN	-0.0992178	0.940938	-0.0875735	-0.13264	0.235461	0.155609	-0.0715181	0.00782686	-0.286738	0.25949	-0.172236	-0.505361	-0.0636441	-0.335321	0.0990938	0.16916	-0.080735	-0.17034	NaN	NaN	0.332167	-0.118426	NaN	NaN	-0.100003	1.0314	-0.0882665	-0.133689	0.170569	-0.509361	-0.0641478	-0.337975	0.108621	0.185423	NaN	0.338742	-0.121309	NaN	NaN	1.05181	-0.0904154	0.173945	-0.177825
-0.447007	-0.223062	-0.916232	-0.408443	-0.566707	-0.654817	-1.06627	-0.233842	-0.701102	-0.334498	-0.966115	0.3174	-0.427514	-0.414268	-0.565595	-0.920997	-0.788711	-0.274715	0.0461439	0.0825919	-0.26418	-0.933298	-0.644926	-0.516625	0.159302	-0.313083	-0.450545	-0.923483	-0.411676	-0.659999	-1.0747	-0.235692	-0.70665	-0.337145	-0.97376	-0.430898	0.0505802	0.0905323	-0.26627	-0.940684	-0.65003	-0.31556	-0.945965	-0.421698	-0.676067	-1.10087	-0.723853	-0.345353	-0.441388	-0.28363
0.533261	0.0485402	-0.168925	0.370948	0.268068	0.943757	0.555739	0.0557532	0.697834	0.0381031	0.127	0.324026	-0.0539399	0.161126	0.182688	0.35754	0.874516	0.0237738	0.473153	-0.213628	0.264674	0.0435066	0.528077	0.487939	0.191237	0.533923	0.584529	-0.170262	0.406611	1.03449	0.609168	0.0611133	0.764924	0.0417663	0.13921	-0.0543668	0.518642	-0.215319	0.290119	0.0476893	0.578847	0.585254	-0.174407	0.41466	1.05497	0.621226	0.780065	0.042593	-0.0556903	0.0265753
0.701007	0.67378	-0.024906	0.508371	-0.131502	1.11232	0.767122	0.454522	0.858989	0.223234	0.309931	NaN	0.317995	0.569335	0.641282	0.95962	1.0391	0.343264	0.704535	-0.0632054	0.427735	0.523861	0.495962	0.930355	0.457382	0.645895	0.768402	-0.0251031	0.557246	1.21925	0.840873	0.49822	0.941572	0.244696	0.339728	0.348567	0.772269	-0.0637056	0.468858	0.574225	0.543644	0.707991	-0.0257142	0.568276	1.24339	0.857517	0.96021	0.249539	0.355467	0.383714
0.260127	0.60781	0.360272	0.68213	0.534299	1.28027	1.09615	0.592267	1.57174	0.211535	0.473751	0.69066	0.575597	0.849379	0.664146	0.961051	1.14933	0.467941	0.616916	0.120559	0.462926	0.437126	0.758294	1.1536	0.389935	0.821513	0.285136	0.394909	0.74771	1.40336	1.20153	0.649207	1.72285	0.231872	0.519297	0.630935	0.676226	0.132149	0.507432	0.479152	0.831197	0.900494	0.402725	0.76251	1.43113	1.22531	1.75695	0.236462	0.643424	0.523082
0.758703	0.534894	0.133214	0.96316	0.977669	1.18496	1.08301	0.607167	1.34104	0.414643	0.20187	0.644229	0.125093	0.671991	0.545682	1.31627	1.14006	0.32475	0.685912	0.00831259	0.57372	0.464164	0.752501	1.25928	0.459956	0.828982	0.831644	0.146021	1.05576	1.29888	1.18714	0.66554	1.46997	0.454507	0.221278	0.137119	0.751855	0.00911176	0.628878	0.508789	0.824846	0.90868	0.148911	1.07666	1.32459	1.21063	1.49907	0.463504	0.139833	0.363018
NaN	0.85953	0.765389	0.21331	0.739579	1.09363	0.690748	0.154227	0.881724	0.146778	1.00036	NaN	NaN	1.26008	0.510236	1.03088	0.361215	0.216557	NaN	0.036091	NaN	NaN	NaN	NaN	0.357453	NaN	NaN	0.838973	0.233818	1.19877	0.757156	0.169054	0.966493	0.160889	1.09653	NaN	NaN	0.0395608	NaN	NaN	NaN	NaN	0.85558	0.238446	1.2225	0.772144	0.985623	0.164073	NaN	0.242076
-0.167871	0.0130193	0.196158	0.710014	0.580114	0.506138	0.884528	0.17049	0.862621	0.346009	-0.364452	0.517532	0.173119	0.891157	-0.165922	0.00578958	0.854084	0.465898	1.99659	0.282209	-0.0290953	0.447442	0.720215	0.232799	1.41542	0.921161	-0.169199	0.215017	0.778275	0.554798	0.969567	0.186881	0.945554	0.379274	-0.367336	0.189763	2.18854	0.309341	-0.0293255	0.490459	0.789457	1.00972	0.219273	0.79368	0.56578	0.988758	0.96427	0.386781	0.193519	0.520798
-0.664743	-0.984417	-0.544054	-0.336507	-0.393038	0.529615	0.129188	-0.8569	-0.201362	-0.566452	-0.324774	-1.10607	-0.70545	-0.642972	-0.77571	-0.505735	-0.265928	-0.608486	-0.250959	-0.698455	-0.648236	-0.454143	-0.0444756	-0.076575	-0.824069	-0.510062	-0.670003	-0.548359	-0.33917	0.580532	0.141608	-0.863682	-0.202955	-0.570935	-0.327344	-0.711033	-0.252945	-0.703983	-0.653366	-0.457737	-0.0448275	-0.514098	-0.561709	-0.347427	0.592023	0.144411	-0.207896	-0.584834	-0.728343	-0.628232
0.693224	-0.0151131	0.63338	-0.147046	0.210137	0.752468	0.345521	-0.623222	0.0532944	-0.260066	0.722251	-0.21338	-0.333175	-0.365512	0.350363	0.509552	0.141809	-0.476408	-0.193401	-0.527055	-0.193868	-0.289934	0.0463104	0.306793	-0.187165	0.126373	0.759871	0.694274	-0.14821	0.82481	0.378739	-0.628154	0.0584181	-0.262124	0.791689	-0.335811	-0.194932	-0.531226	-0.195402	-0.292228	0.0507627	0.138522	0.708016	-0.151818	0.841137	0.386236	0.0595744	-0.268505	-0.343987	-0.491868
0.605033	-0.218574	0.51364	-0.218232	0.239919	0.692489	0.278538	-0.53046	0.204043	-0.396972	0.452647	-0.276165	-0.228531	-0.415246	0.201767	0.51482	0.335718	-0.180965	0.142256	-0.372929	-0.415899	-0.276211	0.312787	0.55465	-0.203539	0.0522736	0.663201	0.563022	-0.219959	0.759065	0.305316	-0.534658	0.223659	-0.400114	0.496164	-0.23034	0.155933	-0.375881	-0.41919	-0.278397	0.342858	0.0572992	0.574166	-0.225313	0.77409	0.31136	0.228086	-0.409855	-0.235947	-0.186837
-2.32271	-1.95381	-1.31656	-1.98455	-1.53485	-0.925104	-1.41886	-2.34434	-0.436978	-2.39679	-1.58424	-0.0941094	-1.8478	-1.43118	-1.63134	-0.554923	-1.08878	-1.33436	-1.76902	-1.84451	-0.575322	-2.76653	-1.19232	-1.08032	-1.38093	-1.75403	-2.34109	-1.32698	-2.00025	-0.932425	-1.43008	-2.36289	-0.440437	-2.41576	-1.59678	-1.86243	-1.78302	-1.85911	-0.579875	-2.78843	-1.20176	-1.76791	-1.35929	-2.04895	-0.955125	-1.4649	-0.451159	-2.47457	-1.90777	-1.37767
0.172344	-0.00320909	0.321268	-0.0709459	-0.307614	0.567361	0.0371761	-0.0832861	1.78749	-0.863462	0.187658	-0.0961284	-0.358367	-0.171036	0.258446	0.00714614	0.0562012	-0.329011	NaN	-0.752013	0.259549	-0.158319	0.00134111	0.606325	0.394483	1.2721	0.188914	0.352155	-0.0715074	0.621907	0.0407502	-0.0839452	1.95934	-0.870296	0.205699	-0.361203	NaN	-0.757964	0.284502	-0.159572	0.00147004	1.3944	0.359125	-0.0732482	0.634217	0.0415568	1.99813	-0.891483	-0.369996	-0.339687
NaN	0.194224	0.548055	-0.171169	0.33923	-0.806947	-0.625295	0.0181817	NaN	0.14292	-0.589285	0.213039	0.462899	NaN	0.524029	-0.657439	-1.10993	NaN	NaN	0.475222	-0.181355	0.139089	-0.623447	-1.30182	NaN	-0.181401	NaN	0.600745	-0.172524	-0.813333	-0.630243	0.0199297	NaN	0.15666	-0.593948	0.507403	NaN	0.52091	-0.182791	0.152461	-0.628381	-0.182837	0.612636	-0.176724	-0.833134	-0.645586	NaN	0.159761	0.517446	NaN
NaN	-0.811806	-0.216624	-0.480305	-0.29326	-0.0369483	-0.135039	-0.402023	-0.214506	-0.420953	-0.715144	-0.576131	-0.537247	-0.370396	-0.667718	-0.341703	0.240802	-0.384708	-0.917281	-0.598072	-0.646688	-0.392885	-0.189304	-0.36373	-0.854357	-0.59709	NaN	-0.218339	-0.484106	-0.0372407	-0.136108	-0.405205	-0.216204	-0.424284	-0.720804	-0.541499	-0.92454	-0.602805	-0.651805	-0.395994	-0.190802	-0.601815	-0.223654	-0.495892	-0.0381474	-0.139421	-0.221467	-0.434613	-0.554682	-0.397192
0.465395	-0.191911	0.551315	-0.324481	-0.163283	0.347397	0.48733	-0.673037	0.049969	-0.362881	0.609221	-0.545262	-0.158534	-0.765296	0.062161	0.822469	-0.00607372	-0.29169	0.0155661	-0.656972	-0.518749	-0.411732	-0.0377834	0.0468783	0.00327693	-0.394629	0.510138	0.604319	-0.327049	0.380795	0.534182	-0.678363	0.054773	-0.365753	0.667792	-0.159789	0.0170626	-0.662171	-0.522855	-0.41499	-0.0380824	-0.397752	0.616281	-0.335011	0.388333	0.544756	0.0558572	-0.374657	-0.163679	-0.301156
0.401309	0.973486	0.561207	0.618328	2.16446	-0.52296	-0.223497	1.11032	1.34807	0.468263	0.469074	0.961596	1.15294	0.618549	0.499281	-0.426972	0.476027	0.660645	1.1787	0.974264	0.730141	0.579234	0.401666	0.292312	0.747533	0.603951	0.43989	0.615161	0.677774	-0.527098	-0.225266	1.21706	1.47767	0.513281	0.514171	1.26378	1.29202	1.06793	0.800337	0.634922	0.440282	0.662015	0.627338	0.69119	-0.53993	-0.23075	1.50692	0.523441	1.2888	0.738494
-0.473846	-0.333609	0.0252295	0.0695092	0.114551	-0.107446	0.123606	-0.315397	0.396666	-0.0971199	-0.14519	-0.432183	0.097139	-0.518038	-0.653177	-0.34422	-0.247768	-0.0473548	NaN	-0.261113	-0.132964	0.395374	0.535729	-0.396207	NaN	-0.201991	-0.477596	0.0276551	0.0761918	-0.108296	0.13549	-0.317893	0.434801	-0.0978885	-0.146339	0.106478	NaN	-0.26318	-0.134017	0.433385	0.587233	-0.203589	0.0282025	0.0777	-0.110933	0.138172	0.443408	-0.100272	0.108586	-0.0488916
0.751657	0.994115	0.922318	1.21656	0.881963	0.635435	1.10061	0.912456	0.974568	0.988394	0.699248	1.05149	1.12882	1.19899	0.814599	0.770377	1.12603	0.764097	1.47392	0.899888	0.726438	1.05319	1.02951	0.987142	1.09686	1.33598	0.823922	1.01099	1.33352	0.696526	1.20643	1.00018	1.06826	1.08342	0.766474	1.23735	1.61562	0.986403	0.796278	1.15444	1.12849	1.46442	1.031	1.35992	0.710313	1.23031	1.08941	1.10486	1.26184	0.854136
0.179094	0.606381	-0.260284	0.0336203	0.571053	1.13676	0.895221	0.175449	1.21708	0.164509	-0.106591	0.73874	0.378199	0.594159	0.704587	1.24248	1.27381	0.345435	0.441794	-0.236279	0.32542	0.283795	0.668824	0.922034	NaN	0.864053	0.196312	-0.262344	0.0368525	1.24605	0.981287	0.192317	1.33409	0.180325	-0.107434	0.414559	0.484268	-0.238149	0.356706	0.311079	0.733125	0.947123	-0.268731	0.037582	1.27071	1.00071	1.3605	0.183894	0.422765	0.38614
0.630976	0.465014	0.203772	0.602805	0.531452	0.863782	0.855091	0.326029	0.841718	0.130185	0.109851	0.589901	0.180817	0.611078	0.570219	1.01333	0.98617	0.260489	0.712238	-0.20417	0.366595	0.459396	0.599165	0.799299	0.503323	0.744334	0.691638	0.223363	0.660759	0.946826	0.937299	0.357374	0.922641	0.142701	0.120412	0.198201	0.780713	-0.205785	0.40184	0.503562	0.656769	0.815895	0.227784	0.673838	0.965568	0.955852	0.940904	0.145526	0.202124	0.291185
0.859959	0.560286	0.82866	0.590675	0.430231	0.706998	0.337222	0.295505	0.998888	0.492289	1.1022	0.242862	0.50411	0.473915	0.753057	1.21662	0.88049	0.544656	0.0345857	0.352274	0.422977	0.455135	0.53005	0.95058	0.503929	0.505822	0.942636	0.908328	0.647463	0.774969	0.369642	0.323915	1.09492	0.539617	1.20817	0.552575	0.0379108	0.386142	0.463642	0.498891	0.581009	0.554452	0.926307	0.660279	0.790308	0.376959	1.11659	0.550298	0.563513	0.608836
0.300435	0.832638	-0.130688	-0.949149	-0.219091	-1.43267	-1.71534	0.861633	-0.96244	0.56119	0.193212	0.918251	0.810048	0.586797	0.399706	-0.421659	-1.24137	0.876545	-1.24173	0.790385	0.538021	0.393777	-1.11955	-1.25745	0.396481	-0.177101	0.329318	-0.131722	-0.95666	-1.444	-1.72892	0.944471	-0.970057	0.615143	0.211788	0.887926	-1.25156	0.866373	0.589746	0.431635	-1.12841	-0.178503	-0.134929	-0.97995	-1.47916	-1.77101	-0.993673	0.627319	0.905502	0.979834
-1.08605	-1.30178	-1.33515	-1.75917	-2.32248	-0.927431	-1.15915	-1.45048	-0.538617	-1.92342	-1.85572	0.0299986	-1.23552	-0.819555	-1.4657	-0.865403	-1.11363	-1.07098	-1.02598	-1.24926	-1.87187	-1.45519	-1.11203	-0.879275	-1.06527	-1.37007	-1.09464	-1.34571	-1.77309	-0.934771	-1.16832	-1.46196	-0.54288	-1.93865	-1.87041	-1.2453	-1.0341	-1.25915	-1.88669	-1.46671	-1.12083	-1.38092	-1.37847	-1.81626	-0.957528	-1.19676	-0.556096	-1.98584	-1.27562	-1.10574
-0.845239	0.830565	-0.39794	1.11416	-0.208627	-0.91011	-0.208047	0.982022	0.641818	1.31181	-0.454561	1.4657	1.30106	1.00308	0.54888	-0.827465	0.566452	1.3477	0.9539	1.20088	1.33614	1.23623	0.53898	0.521489	1.55743	1.09103	-0.851928	-0.401089	1.22128	-0.917312	-0.209694	1.07643	0.703523	1.43793	-0.458159	1.42615	1.04561	1.31633	1.4646	1.35508	0.590797	1.19593	-0.410854	1.24545	-0.939644	-0.214799	0.717448	1.46639	1.45438	1.50651
NaN	0.186599	0.398357	0.00701203	0.713439	1.18881	0.721024	-0.0143992	0.274195	0.117427	0.870836	NaN	-0.225411	0.0264285	0.295633	1.46927	0.235472	-3.36984	0.192058	-0.689876	-0.250363	NaN	0.492465	1.2749	0.035147	-0.0202202	NaN	0.436655	0.00768616	1.3031	0.790343	-0.0145131	0.300556	0.128717	0.954559	-0.227195	0.210523	-0.695336	-0.252344	NaN	0.539811	-0.0203802	0.445298	0.0078383	1.32889	0.805987	0.306506	0.131265	-0.232726	-3.47919
NaN	0.262701	0.00678897	0.385059	-0.43111	-0.0738074	0.488722	0.141343	0.711097	0.458307	-0.234199	0.00630844	0.0734195	0.337346	0.329565	0.228671	0.629448	0.51686	0.204725	0.0322741	0.139079	0.448056	0.453943	0.402043	-0.385904	0.253509	NaN	0.00744167	0.422078	-0.0743915	0.535708	0.154932	0.779462	0.502369	-0.236052	0.0804781	0.224407	0.0353769	0.15245	0.491132	0.497585	0.277882	0.00758896	0.430433	-0.0762025	0.546312	0.79489	0.512312	0.0820711	0.577765
0.221247	0.997663	-0.0785635	-0.594679	0.571053	-0.93706	-1.03216	0.988551	-1.16903	0.801975	0.283806	1.00941	0.807936	0.635585	0.538969	-0.0743664	-1.03472	1.07541	-0.947398	0.899598	0.711213	0.775875	-0.998438	-0.69792	0.647636	0.169508	0.242518	-0.0791852	-0.599385	-0.944476	-1.04033	1.08359	-1.17828	0.879077	0.311092	0.885611	-0.954896	0.986085	0.779589	0.850468	-1.00634	0.185804	-0.081113	-0.613977	-0.967469	-1.06566	-1.20697	0.896478	0.903141	1.20213
-1.14379	-0.825415	-1.363	-1.40331	-0.783509	-1.26913	-1.43097	-0.784761	-1.30288	-1.2215	-1.6055	-0.978278	-1.0491	-0.7584	-1.16395	-1.25447	-1.35926	-0.967732	-1.27512	-0.633209	-1.00382	-1.24602	-1.53164	-1.48115	-1.13169	-1.26806	-1.15284	-1.37379	-1.41441	-1.27917	-1.4423	-0.790971	-1.31319	-1.23116	-1.61821	-1.05741	-1.28521	-0.63822	-1.01176	-1.25589	-1.54376	-1.2781	-1.40724	-1.44885	-1.31031	-1.47741	-1.34516	-1.26114	-1.08315	-0.999136
0.409302	-0.100263	0.109997	-0.888754	-0.12584	-0.925929	-1.64541	-0.439197	-0.952933	-1.04695	-0.276089	-0.797402	-0.0280958	-0.660859	0.0269044	-0.225883	-0.90056	0.293729	NaN	0.363854	0.0650886	0.578732	-0.877271	-0.953471	-0.225517	-0.635019	0.448652	0.120573	-0.895788	-0.933257	-1.65843	-0.442673	-0.960475	-1.05524	-0.278274	-0.0283181	NaN	0.398835	0.0713462	0.634371	-0.884214	-0.640044	0.122959	-0.917595	-0.955977	-1.6988	-0.983857	-1.08093	-0.0290075	0.328341
1.13691	1.16402	0.944027	0.672765	0.277725	NaN	-0.368685	1.91659	-0.0596462	0.738652	1.27762	0.492186	1.31556	1.08698	0.483104	0.0558848	0.597069	1.1353	0.265982	1.59172	1.36632	1.38844	0.485048	-0.0199064	1.72723	1.15308	1.24621	1.03479	0.737445	NaN	-0.371603	2.10086	-0.0601182	0.809666	1.40045	1.44204	0.291554	1.74475	1.49768	1.52193	0.531681	1.26394	1.05527	0.752042	NaN	-0.38065	-0.0615818	0.825692	1.47059	1.26908
0.360043	-0.0145888	0.450525	-0.273967	-0.0827896	NaN	0.481556	-0.193049	0.543105	-0.248909	0.490009	-0.209058	-0.00527168	-0.276091	-0.391098	-0.0435416	-0.0975116	-0.164756	-0.522597	-0.730116	-0.608587	-0.331183	-0.230035	0.458374	-0.266761	-0.0650268	0.394658	0.493839	-0.276135	NaN	0.527853	-0.194577	0.595319	-0.250878	0.537118	-0.0053134	-0.526733	-0.735894	-0.613403	-0.333804	-0.231855	-0.0655414	0.503614	-0.282858	NaN	0.538301	0.607103	-0.256986	-0.00544276	-0.170103
-1.39531	-0.803417	-0.835741	-0.376425	-0.565496	-0.477442	-0.536887	-0.41831	-0.0461574	NaN	-1.40275	-0.178942	-0.258024	0.113762	-1.02201	-0.698174	-0.160994	-0.438233	-0.160718	-0.812053	-0.807381	-0.551913	-0.00728808	-0.654994	-0.74112	-0.678549	-1.40635	-0.842355	-0.379404	-0.481221	-0.541136	-0.421621	-0.0465227	NaN	-1.41385	-0.260066	-0.161989	-0.81848	-0.813771	-0.55628	-0.00734576	-0.683919	-0.862862	-0.38864	-0.492936	-0.55431	-0.0476553	NaN	-0.266397	-0.452455
0.385643	0.133064	0.37371	0.0557625	0.345163	0.0763538	0.00382029	-0.175924	0.457963	0.0806175	0.4573	0.36504	0.0602513	0.160605	0.348001	0.377448	-0.301641	0.0631702	-0.0397522	-0.246898	0.210539	-0.17342	-0.388502	0.258744	0.0182501	0.259476	0.422719	0.409639	0.0611235	0.0836944	0.00418758	-0.177316	0.501991	0.0883681	0.501265	0.0660439	-0.0400668	-0.248851	0.230781	-0.174792	-0.391576	0.284422	0.417747	0.0623333	0.0853511	0.00427047	0.511928	0.0901173	0.0673511	0.070614
NaN	0.703894	0.508289	0.485417	0.864719	1.34477	NaN	-0.043768	1.07317	0.551543	0.384988	-0.089168	0.0826749	0.0696652	1.18331	NaN	0.740644	-0.199584	0.573509	0.215985	0.79737	-0.392529	0.670785	0.770521	0.419117	0.448396	NaN	0.557156	0.532086	1.47405	NaN	-0.0441144	1.17635	0.604569	0.422	0.0906233	0.628646	0.236749	0.874029	-0.395635	0.735274	0.491505	0.568184	0.542618	1.50323	NaN	1.19963	0.616536	0.0924171	-0.20606
-0.263073	NaN	-0.394326	-0.357549	NaN	-0.7892	-0.608039	0.113319	-0.164549	-0.204259	-0.989647	0.434906	0.0513883	0.446747	-0.411614	-0.30904	NaN	-0.150197	NaN	0.13677	-0.404329	-0.539684	-0.539809	-0.119662	0.0051697	-0.00141758	-0.265155	-0.397447	-0.360379	-0.795445	-0.612851	0.124214	-0.165851	-0.205876	-0.997479	0.0563288	NaN	0.14992	-0.407529	-0.543955	-0.544081	-0.0014288	-0.407122	-0.369152	-0.81481	-0.627771	-0.169889	-0.210888	0.0574438	-0.155071
-0.78164	-0.670084	-0.652714	-1.69686	-1.12726	-1.31712	-1.69706	-0.735824	-0.6158	-0.734339	-1.34466	0.13558	-0.475605	-0.493069	-0.882715	-1.03371	-0.914052	-0.323777	-1.68241	-0.60585	-0.817139	-1.06895	-1.09405	-1.01213	-1.00408	-1.19036	-0.787826	-0.657879	-1.71029	-1.32754	-1.71049	-0.741647	-0.620673	-0.74015	-1.3553	-0.479369	-1.69573	-0.610645	-0.823605	-1.07741	-1.10271	-1.19978	-0.673895	-1.75193	-1.35986	-1.75213	-0.635784	-0.758169	-0.49104	-0.334284
-0.655463	-0.0663901	-0.0448416	-0.438202	0.241078	-0.0586399	-0.106716	-0.43453	0.914094	-0.318992	-0.123392	-0.770222	-0.418411	-0.506064	0.00968713	0.337868	-0.0480156	-0.435013	-0.32698	-0.716046	-0.665671	-0.503003	-0.405407	-0.109569	-0.249696	-0.290237	-0.66065	-0.0451965	-0.44167	-0.059104	-0.10756	-0.437969	1.00198	-0.321517	-0.124369	-0.421722	-0.329568	-0.721712	-0.670939	-0.506984	-0.408615	-0.292534	-0.0462968	-0.452422	-0.0605429	-0.110179	1.02181	-0.329344	-0.431989	-0.44913
-1.03441	-0.81316	-1.2478	-1.91459	-1.10837	-1.25758	-1.50517	-1.01223	-1.05121	-1.2627	-1.69345	-0.530235	-0.804518	-1.2115	-1.14494	-1.08614	-1.95027	-0.900834	-1.35699	-0.904034	-1.12807	-1.4295	-1.72437	-1.2921	-1.01937	-1.06307	-1.04259	-1.25768	-1.92974	-1.26754	-1.51708	-1.02024	-1.05952	-1.2727	-1.70685	-0.810885	-1.36773	-0.911189	-1.13699	-1.44082	-1.73802	-1.07148	-1.28829	-1.97672	-1.29839	-1.55401	-1.08532	-1.30368	-0.830626	-0.930068
1.15511	1.97816	0.965201	1.79726	0.230191	-0.540084	0.460402	1.67968	1.6743	2.02101	1.53999	2.39481	1.85546	2.00871	2.10676	1.09029	1.6457	2.08718	2.06098	1.90539	1.93443	1.83549	1.49449	1.37794	1.74869	2.15627	1.26616	1.058	1.97004	-0.544358	0.504665	1.84116	1.83527	2.21531	1.68805	2.03384	2.25912	2.08858	2.12041	2.01196	1.63817	2.36358	1.07894	2.00904	-0.557611	0.514654	1.8716	2.25916	2.0741	2.33313
0.534489	0.255595	0.756835	1.18089	0.949811	1.42644	1.64604	0.737128	1.81851	1.28184	0.679991	0.666349	1.03088	1.18994	0.330114	0.469185	1.45436	0.962746	1.20184	1.09778	0.611255	1.10561	1.72871	1.49464	1.3173	1.42953	0.585874	0.829597	1.29442	1.56357	1.80429	0.807995	1.99334	1.40508	0.745366	1.12998	1.31739	1.20332	0.670021	1.2119	1.89491	1.56697	0.846018	1.32004	1.59452	1.84001	2.0328	1.43289	1.15235	1.07619
-1.24195	-1.25437	-1.07349	NaN	-1.00958	-0.285794	-0.663828	NaN	-1.77254	-1.81394	-0.332359	-1.75251	-2.30618	-1.77017	-0.932886	-0.201299	-1.13367	NaN	-0.868498	NaN	-1.67662	NaN	-1.3232	-1.28913	-1.3721	-1.59814	-1.25178	-1.08199	NaN	-0.288056	-0.669082	NaN	-1.78657	-1.8283	-0.334989	-2.32443	-0.875371	NaN	-1.68989	NaN	-1.33367	-1.61079	-1.10833	NaN	-0.295069	-0.685371	-1.83006	-1.87281	-2.38102	NaN
0.902523	0.569811	1.32228	0.574936	-0.552247	0.188093	0.474154	0.435004	0.3519	0.783076	0.788123	0.599374	0.520616	0.0517251	-0.21116	-0.421925	0.658471	0.732947	0.96397	0.536994	0.828051	0.724681	0.859205	-0.0836886	1.10059	0.407045	0.989292	1.4494	0.630211	0.206176	0.519739	0.476825	0.385731	0.858361	0.863893	0.570668	1.05665	0.58862	0.907659	0.794352	0.941809	0.446178	1.47809	0.642685	0.210257	0.530027	0.393366	0.875351	0.581964	0.819315
-1.22678	-0.0799509	-0.441699	0.0766234	-0.596317	-0.847939	-0.528531	0.153612	-0.107265	0.180372	-0.146866	0.404861	0.21305	0.386704	-0.635881	-0.978917	-0.0652815	0.597509	-0.701583	0.163043	0.179421	0.246873	-0.176465	-0.568735	-0.135143	0.0879252	-1.23649	-0.445195	0.08399	-0.85465	-0.532714	0.16838	-0.108113	0.197713	-0.148028	0.233533	-0.707135	0.178718	0.19667	0.270607	-0.177861	0.0963783	-0.456033	0.0856525	-0.875456	-0.545683	-0.110745	0.201627	0.238155	0.667918
0.32584	0.74798	0.675251	0.731672	0.615301	0.00698045	0.620656	0.506164	1.02769	0.483782	0.312266	0.566947	0.715294	0.673384	0.25601	0.701445	0.948667	0.431204	0.771321	0.390728	0.387964	0.358908	1.10581	1.04647	0.567071	0.85779	0.357166	0.74017	0.802015	0.00765155	0.680326	0.554827	1.1265	0.530293	0.342288	0.784063	0.845476	0.428293	0.425263	0.393413	1.21213	0.940258	0.754821	0.81789	0.00780301	0.693792	1.14879	0.54079	0.799582	0.482015
-1.24743	0.0112244	-0.0918946	-0.988449	-0.109994	-0.624671	NaN	-0.43301	NaN	-0.530328	-0.27693	0.622615	0.0132696	NaN	0.07336	NaN	-0.709032	NaN	NaN	-0.25539	-0.462091	-0.299474	-0.42966	-0.24583	NaN	-0.0204343	-1.2573	-0.0926219	-0.996271	-0.629614	NaN	-0.436437	NaN	-0.534525	-0.279121	0.0145453	NaN	-0.257411	-0.465748	-0.301844	-0.433061	-0.020596	-0.0948768	-1.02053	-0.644942	NaN	NaN	-0.547538	0.0148332	NaN
0.0133722	-0.725523	0.127128	-0.0793235	0.0312209	0.589877	0.137181	-0.784486	-0.0913398	-0.769982	0.246411	-0.504428	-0.459646	-0.763716	-0.567378	-0.00759863	-0.117286	-0.299465	0.456603	-0.616964	-0.349111	-0.671488	0.208091	0.0344311	-0.0247434	-0.187313	0.0146578	0.13935	-0.0799513	0.646588	0.15037	-0.790695	-0.0920627	-0.776075	0.270101	-0.463284	0.500501	-0.621846	-0.351874	-0.676802	0.228097	-0.188795	0.142108	-0.0818977	0.659386	0.153346	-0.0943039	-0.794969	-0.474562	-0.309183
2.37275	1.94362	1.64751	1.34754	1.89013	2.20163	1.4434	1.38567	2.28847	1.06976	1.7195	1.73297	1.57588	2.25845	2.42726	2.94725	2.08038	0.776906	1.87592	1.18432	1.18783	1.4454	2.02271	2.1215	1.57671	2.00852	2.60087	1.8059	1.47709	2.4133	1.58217	1.51888	2.50849	1.17261	1.88481	1.72738	2.05627	1.29818	1.30202	1.58436	2.21717	2.20162	1.84165	1.50633	2.46106	1.61349	2.55814	1.19582	1.76158	0.868454
-1.34378	-2.32228	-0.825789	-0.822294	-1.53832	-0.544744	-0.552019	-0.803027	-0.601168	-0.890523	-1.82705	-0.818129	-1.14158	-0.759985	-1.73052	-1.05747	-0.284302	-1.0339	-0.320021	-1.04167	-1.17659	-0.912497	-0.345415	-0.821599	-1.31075	-0.940844	-1.35442	-0.832324	-0.828802	-0.549055	-0.556387	-0.809382	-0.605926	-0.89757	-1.84151	-1.15061	-0.322554	-1.04992	-1.1859	-0.919718	-0.348148	-0.948289	-0.852587	-0.848979	-0.562421	-0.569932	-0.620677	-0.919422	-1.17862	-1.06745
0.221946	-0.959033	0.285263	-1.81906	-0.259174	0.683172	0.12411	-1.71021	-0.42485	-1.19662	-0.0813205	-1.47565	-0.90095	-1.80212	-0.548226	0.0464127	-1.0732	-1.27891	-0.7874	-1.52554	-0.810795	-1.62545	-0.526756	0.218104	-0.67364	-0.668159	0.243283	0.312689	-1.83346	0.748852	0.136042	-1.72374	-0.428213	-1.20609	-0.081964	-0.90808	-0.793631	-1.53762	-0.817211	-1.63831	-0.530925	-0.673447	0.318878	-1.87809	0.763675	0.138735	-0.438637	-1.23546	-0.930188	-1.32041
-1.83745	-0.0562923	0.447292	-0.548531	0.0928397	0.565844	0.325273	-0.276376	0.544933	0.00185742	-0.152337	-0.553231	-0.42007	-0.454277	-0.0374416	0.20289	-0.264192	0.108591	-1.56482	-0.299609	-0.00696654	-0.28546	0.198853	0.188109	-0.470576	-0.0409383	-1.85199	0.490295	-0.552872	0.620245	0.356545	-0.278564	0.597323	0.002036	-0.153543	-0.423395	-1.57721	-0.30198	-0.00702167	-0.287719	0.21797	-0.0412623	0.5	-0.566332	0.632522	0.363602	0.609146	0.00207629	-0.433702	0.121388
-0.162886	NaN	0.429296	-0.251271	-0.160764	-0.168822	-0.0318265	NaN	NaN	-0.86071	NaN	-0.245308	NaN	0.462891	0.021962	0.77972	-0.14363	0.530698	-0.0947256	NaN	NaN	-0.774542	NaN	0.442242	NaN	NaN	-0.164175	0.470569	-0.25326	-0.170158	-0.0320783	NaN	NaN	-0.867522	NaN	NaN	-0.0954753	NaN	NaN	-0.780672	NaN	NaN	0.479883	-0.259426	-0.174301	-0.0328593	NaN	-0.888642	NaN	0.593233
0.0933493	-0.105858	-0.0686451	0.0594119	0.423482	-0.666904	-0.908165	0.013137	-0.405065	0.223648	-1.0963	0.160886	0.165925	-0.279581	-0.330717	-0.215459	-0.621674	0.369353	-0.56195	0.134044	0.0441203	0.0388859	-0.211072	-0.285748	-0.117291	-0.311045	0.102324	-0.0691884	0.0651237	-0.672182	-0.915353	0.0144	-0.40827	0.24515	-1.10498	0.181877	-0.566398	0.146931	0.048362	0.0426244	-0.212743	-0.313506	-0.0708728	0.0664128	-0.688546	-0.937637	-0.41821	0.250002	0.185477	0.412876
-0.0494306	-0.6091	0.26459	-0.360379	-0.170287	0.59913	0.321238	-0.651312	-0.134666	-0.326467	-0.179411	-0.641084	-0.6019	-0.450866	-0.148719	0.560822	0.0620264	-0.277946	-0.359521	-0.277069	-0.498737	-0.380736	0.0354969	0.493177	-0.14697	0.255581	-0.0498218	0.290027	-0.363231	0.65673	0.352122	-0.656466	-0.135731	-0.32905	-0.180831	-0.606663	-0.362366	-0.279262	-0.502684	-0.383749	0.0389095	0.280153	0.295768	-0.372074	0.66973	0.359092	-0.139036	-0.337061	-0.621433	-0.286966
-0.0251031	0.214148	0.447417	-0.669419	0.531548	-0.786207	-0.601075	-0.0581529	-0.631847	0.163477	0.640517	-0.87186	0.408215	-1.01525	-0.517895	-0.564676	-1.00515	0.162798	-1.41438	0.464911	0.520996	0.0109047	-0.435576	-0.127272	-0.135962	-0.372725	-0.0253018	0.490432	-0.674717	-0.792429	-0.605832	-0.0586132	-0.636847	0.179193	0.702097	0.447461	-1.42557	0.509608	0.571084	0.0119531	-0.439023	-0.375674	0.500139	-0.691143	-0.811721	-0.620581	-0.652351	0.18274	0.456318	0.181982
2.44391	1.93673	2.21004	1.65828	2.53523	1.93187	2.26386	1.41328	2.23763	1.6209	2.21873	1.39948	1.62403	1.84264	2.77076	2.53708	2.44112	1.14143	1.79615	1.56294	1.58651	1.2213	2.53611	2.41534	1.77446	2.16	2.67887	2.42252	1.81771	2.1176	2.4815	1.54916	2.45275	1.77673	2.43204	1.78017	1.96883	1.71321	1.73904	1.33872	2.77993	2.36766	2.47047	1.85369	2.15952	2.53062	2.5013	1.8119	1.8154	1.27594
-1.00711	-1.26628	-1.60391	-1.98909	-2.02018	-1.39365	-1.31769	-1.46561	-1.02052	-1.40046	-1.97984	-1.11473	-1.47516	-1.05403	-1.23743	-1.56963	-1.75778	-1.28301	-1.48821	-1.39983	-1.76013	-1.65949	-1.88608	-2.29931	-1.32317	-1.38785	-1.01508	-1.6166	-2.00484	-1.40468	-1.32812	-1.47721	-1.0286	-1.41154	-1.99551	-1.48684	-1.49999	-1.41091	-1.77406	-1.67262	-1.90101	-1.39883	-1.65596	-2.05364	-1.43888	-1.36045	-1.05364	-1.44591	-1.52303	-1.32465
0.565078	-0.00336546	1.00821	-0.0608945	-0.259821	0.849756	0.314228	-0.360167	0.245554	0.0469632	0.546284	-0.203742	-0.0374368	-0.178468	0.390311	0.93374	0.496756	-0.314757	0.245874	-0.510998	-0.13886	-0.130153	0.141295	0.31552	0.239565	-0.212762	0.619404	1.10514	-0.0613765	0.931452	0.344438	-0.363017	0.269162	0.0514783	0.598804	-0.0377331	0.269512	-0.515042	-0.139959	-0.131183	0.154879	-0.214446	1.12701	-0.0628707	0.949889	0.351256	0.274489	0.0524972	-0.0386517	-0.324971
NaN	-0.381492	0.0864876	-0.77386	-0.228832	NaN	-0.0558508	-0.894065	0.0795876	-0.970099	-0.443407	-0.704771	-0.339001	-0.172655	-0.150534	0.609423	NaN	NaN	-0.583003	-0.861414	-1.00607	-0.782379	-0.585357	-0.0537799	NaN	-0.214357	NaN	0.0948025	-0.779985	NaN	-0.0562928	-0.90114	0.0872392	-0.977776	-0.446916	-0.341684	-0.587616	-0.868231	-1.01403	-0.78857	-0.58999	-0.216053	0.096679	-0.798973	NaN	-0.0576633	0.088966	-1.00158	-0.350002	NaN
-0.642333	-1.74383	-0.707735	-1.20499	-0.79047	-0.0496656	-0.204896	-1.94065	-1.05828	NaN	-0.836351	-1.02008	-1.48998	-0.892775	-1.19985	-0.807888	-0.793952	-0.84194	-0.760327	-2.03671	-0.87292	-2.27554	-1.45983	-0.786546	-0.93919	-1.36994	-0.647417	-0.713336	-1.21452	-0.0500586	-0.206518	-1.956	-1.06665	NaN	-0.842969	-1.50177	-0.766344	-2.05283	-0.879828	-2.29355	-1.47138	-1.38078	-0.730702	-1.24409	-0.0512773	-0.211546	-1.09262	NaN	-1.53833	-0.869263
0.669151	0.555476	1.74244	2.17387	0.212814	1.08512	1.80092	1.39948	2.44886	1.65987	0.774065	2.5737	1.87068	1.09086	0.250514	-0.580279	1.87136	1.82357	1.78345	1.63944	1.4981	1.92411	2.45337	1.72863	0.54186	1.73516	0.733483	1.90996	2.38287	1.18945	1.97406	1.53402	2.68429	1.81945	0.848484	2.05053	1.95491	1.79706	1.64212	2.1091	2.68924	1.90198	1.94777	2.43004	1.21299	2.01314	2.73742	1.85546	2.09112	2.03845
0.503967	0.131876	-0.210949	0.564034	0.806717	0.457478	0.482535	-0.44292	1.02247	0.607033	0.533554	0.220196	0.724302	1.1604	0.409465	0.183752	0.661923	0.769831	0.922553	0.559201	0.576125	0.595251	0.55096	-0.0366036	NaN	0.949012	0.552419	-0.212618	0.61826	0.50146	0.528926	-0.446426	1.12077	0.665393	0.584849	0.793937	1.01125	0.612962	0.631514	0.652478	0.603929	1.04025	-0.217794	0.630498	0.511385	0.539396	1.14295	0.678564	0.809652	0.860545
1.04708	0.870813	0.22599	-0.0265996	0.582635	-0.854603	-0.752405	0.821727	-0.0704165	0.595051	0.308968	0.581895	0.719144	0.625375	0.601353	-0.0704338	-0.105352	0.868595	0.00883762	0.672036	0.785285	0.473478	-0.366999	-0.462934	0.621646	0.0380044	1.14775	0.247717	-0.0268101	-0.861367	-0.758359	0.900728	-0.0709738	0.652259	0.338672	0.788282	0.00968727	0.736645	0.860783	0.518998	-0.369904	0.0416581	0.252621	-0.0274628	-0.882336	-0.776822	-0.0727017	0.665169	0.803886	0.970948
-0.438968	-4.3398	-2.68915	-1.91331	-4.72158	-1.34763	-1.32846	-2.94192	-3.384	-3.93308	-5.12789	-4.82703	-3.54963	-4.10316	-5.42965	-0.747553	-3.39047	NaN	-2.22748	-4.1157	-2.29842	-3.91461	-4.08893	-2.14996	-1.37093	-4.15177	-0.442442	-2.71044	-1.92845	-1.3583	-1.33897	-2.9652	-3.41078	-3.96421	-5.16847	-3.57772	-2.24511	-4.14827	-2.31661	-3.94559	-4.12129	-4.18463	-2.77642	-1.9754	-1.39137	-1.37157	-3.49381	-4.06072	-3.66482	NaN
0.483116	0.344496	0.63783	0.484191	0.832753	0.798833	0.324373	0.416576	0.438546	0.199208	-0.0269142	-0.1064	0.379834	0.28919	0.195045	0.271244	0.484871	0.348945	0.244406	0.240091	0.219843	0.394912	0.208612	0.285444	0.663715	0.0924233	0.529563	0.699151	0.530741	0.875633	0.355558	0.456626	0.480708	0.21836	-0.0271272	0.416351	0.267903	0.263173	0.240979	0.432879	0.228668	0.101309	0.71299	0.541246	0.892965	0.362596	0.490223	0.222682	0.424592	0.390064
0.705745	0.431794	0.8613	0.161112	0.265748	0.162663	0.0301284	-0.173681	0.335286	0.252788	0.584697	0.227608	0.301163	0.216965	0.299722	0.332863	0.00862855	0.189493	0.109582	-0.107846	0.267053	0.103522	0.137345	0.183906	0.502675	0.410408	0.773596	0.944106	0.176601	0.178301	0.0330249	-0.175056	0.36752	0.277092	0.64091	0.330117	0.120117	-0.108699	0.292727	0.113474	0.150549	0.449865	0.962793	0.180097	0.181831	0.0336786	0.374795	0.282576	0.336651	0.211822
0.218457	0.0915967	-0.514283	0.660495	0.098577	-0.263714	0.249334	0.376727	0.140476	0.542164	-0.288092	0.301156	0.158539	0.488676	-0.0922545	-0.526416	0.448517	0.305126	0.70212	0.258647	0.234303	0.504615	0.455363	0.219442	0.30705	0.0836519	0.23946	-0.518353	0.723995	-0.265801	0.273305	0.412946	0.153981	0.594288	-0.290372	0.17378	0.769622	0.283513	0.256829	0.553129	0.499141	0.0916942	-0.530972	0.738326	-0.272272	0.278715	0.157029	0.606051	0.17722	0.341081
0.415261	-0.390444	0.393869	-0.636088	0.104892	0.448193	0.325878	-0.854899	-0.0429414	-0.939714	0.398782	-1.29253	-0.462878	-0.573725	0.236776	0.69206	-0.0931797	-0.712789	-0.672701	-0.827916	-0.495527	-1.03876	-0.432962	0.237296	-0.0728245	-0.168763	0.455185	0.431735	-0.641121	0.491282	0.357208	-0.861664	-0.0432813	-0.947151	0.437121	-0.466541	-0.678025	-0.834468	-0.499449	-1.04698	-0.436389	-0.170099	0.440281	-0.65673	0.501007	0.364279	-0.0443349	-0.97021	-0.477899	-0.73592
-0.861434	-1.47826	-0.571312	-0.419449	-1.15477	-0.182855	-0.255706	-0.805012	-0.37693	-0.566351	-1.30467	-0.129795	-0.703138	-0.652665	-1.55951	-1.12064	-0.343434	-0.557633	-0.864092	-0.679633	-0.853552	-0.557091	-0.455083	-0.396552	-1.56236	-0.587487	-0.868251	-0.575833	-0.422769	-0.184302	-0.257729	-0.811383	-0.379913	-0.570833	-1.31499	-0.708703	-0.87093	-0.685011	-0.860307	-0.5615	-0.458685	-0.592136	-0.589852	-0.433061	-0.188789	-0.264004	-0.389161	-0.58473	-0.725956	-0.575729
-0.648582	-0.368217	-0.771189	-0.990424	-0.830607	-0.614545	NaN	-0.438848	-0.527149	-0.721019	-1.02256	0.318963	-0.443525	-0.30962	-0.718295	-0.302741	-1.00915	-0.625929	-0.984207	-0.538475	-0.41189	-0.622823	-0.713338	-0.465345	NaN	-0.36369	-0.653715	-0.777292	-0.998262	-0.619409	NaN	-0.442321	-0.531321	-0.726725	-1.03065	-0.447035	-0.991996	-0.542737	-0.41515	-0.627752	-0.718983	-0.366568	-0.796215	-1.02256	-0.634488	NaN	-0.544256	-0.744417	-0.457918	-0.646241
-1.76318	-4.38737	-2.14124	-3.00771	-1.34464	-0.26501	-2.145	-3.65058	-2.64599	-2.83972	-3.60308	-5.31464	-2.32679	-3.34189	-4.98331	-4.58144	-3.40623	-3.37661	-1.72681	-2.9528	-3.03111	-2.87173	-2.31997	-1.69191	-1.52941	-2.88427	-1.77713	-2.15818	-3.03152	-0.267107	-2.16198	-3.67948	-2.66693	-2.8622	-3.6316	-2.34521	-1.74047	-2.97617	-3.0551	-2.89446	-2.33833	-2.9071	-2.21072	-3.10532	-0.27361	-2.21461	-2.73185	-2.93188	-2.4023	-3.48618
1.30445	0.869247	1.53495	1.01183	0.799799	1.60301	0.784822	0.491726	1.52232	0.999725	2.10549	-0.0679302	0.619421	0.431835	1.6463	1.55473	1.29011	-1.3753	0.333098	-0.258527	0.51434	0.73507	1.3485	1.68316	NaN	0.827658	1.42986	1.68252	1.10911	1.75713	0.860275	0.539	1.66868	1.09584	2.30791	0.678972	0.365122	-0.260573	0.563789	0.80574	1.47815	0.907229	1.71582	1.13107	1.79191	0.877303	1.7017	1.11753	0.692412	-1.41994
-0.104724	0.567676	-0.072315	0.755698	0.379064	-0.337474	-0.137984	0.306128	0.72358	0.859896	0.21134	0.535231	1.0759	0.345533	-0.0201445	0.499017	0.0681615	0.673412	0.485138	0.703348	0.569634	0.550631	0.23427	0.987638	0.331873	0.745669	-0.105553	-0.0728873	0.828351	-0.340144	-0.139076	0.335559	0.793145	0.942566	0.231658	1.17934	0.531779	0.770967	0.624398	0.603569	0.256793	0.817358	-0.0746617	0.844747	-0.348425	-0.142462	0.808844	0.961223	1.20268	0.752765
-0.17896	-0.155311	0.0522362	0.104828	0.208752	1.07889	0.566108	-0.259038	0.148816	-0.133885	0.287815	-0.311981	-0.13466	-0.225343	-0.0922726	0.19951	0.29909	-0.254115	0.256102	-0.155408	-0.125664	0.123399	0.427721	0.397781	-0.0869983	0.0666956	-0.180376	0.0572582	0.114906	1.18261	0.620533	-0.261088	0.163123	-0.134944	0.315486	-0.135726	0.280724	-0.156638	-0.126658	0.135262	0.468842	0.0731078	0.0583916	0.117181	1.20602	0.632816	0.166352	-0.138229	-0.13903	-0.262362
-0.435697	0.50872	0.0518536	0.830606	0.921533	-0.798423	-0.429529	1.07717	0.713511	1.26894	-0.0781564	1.77961	1.11504	0.627643	0.483079	-0.530644	-0.109255	1.33525	0.112083	1.18003	1.27241	1.23377	0.609136	0.710672	0.407197	1.13939	-0.439145	0.0568388	0.91046	-0.804742	-0.432928	1.18073	0.782108	1.39094	-0.0787749	1.22224	0.122859	1.29347	1.39474	1.35238	0.667698	1.24893	0.0579638	0.928482	-0.824333	-0.443467	0.797589	1.41847	1.24644	1.49259
-0.00914482	0.179326	-0.224568	-1.36553	-0.810601	-1.16199	-1.52625	-0.0698322	-1.83066	-0.503168	-0.508198	-0.312168	-0.0506495	-0.440728	-0.235411	-0.689212	-1.60849	-0.372471	-1.52101	-0.0978238	-0.0718474	-0.53251	-1.52844	-1.41983	-0.591851	-0.839641	-0.00921719	-0.226345	-1.37634	-1.17119	-1.53833	-0.0703849	-1.84515	-0.50715	-0.51222	-0.0510503	-1.53304	-0.098598	-0.072416	-0.536724	-1.54054	-0.846286	-0.231855	-1.40984	-1.1997	-1.57578	-1.89007	-0.519497	-0.0522931	-0.384558
-3.24984	-5.31205	-2.82106	-6.93351	-3.82234	-2.07228	-2.4138	-4.84503	-2.50924	-6.0911	-3.82568	-6.88587	-5.57411	-4.26772	-5.62384	-4.15364	-4.19432	-4.56901	-3.67281	-5.21191	-5.07507	-5.6872	-4.08893	-5.11367	-4.19476	-4.84473	-3.27556	-2.84339	-6.98839	-2.08868	-2.4329	-4.88338	-2.5291	-6.13931	-3.85596	-5.61822	-3.70188	-5.25316	-5.11523	-5.73221	-4.12129	-4.88307	-2.91261	-7.15852	-2.13953	-2.49213	-2.59067	-6.28877	-5.755	-4.71728
3.04834	1.73677	1.93225	-0.308451	2.80246	-0.197004	-0.908367	0.733675	-0.0448588	0.725772	2.70842	1.33912	1.72438	1.04349	1.9351	1.26856	-0.148938	0.781435	-0.57637	1.54399	1.79989	0.652249	0.618126	0.796995	0.968915	1.42688	3.3414	2.11802	-0.310892	-0.198563	-0.915555	0.80421	-0.0452138	0.795548	2.9688	1.89016	-0.580931	1.69243	1.97293	0.714956	0.677553	1.56407	2.15995	-0.318461	-0.203397	-0.937845	-0.0463146	0.811295	1.92758	0.873517
-0.107046	-0.027785	0.453995	0.879746	1.86625	1.21078	1.42828	0.385635	1.32287	0.703711	0.614314	0.313511	0.753574	0.455076	0.121821	0.253284	0.824361	0.602285	0.687012	0.517667	0.791021	0.554763	1.51423	0.917651	0.0131376	0.79611	-0.107893	0.497642	0.964324	1.32718	1.56559	0.42271	1.45005	0.771366	0.673375	0.826023	0.753062	0.567435	0.86707	0.608098	1.6598	0.872648	0.507493	0.983412	1.35345	1.59658	1.47875	0.786634	0.842373	0.673256
-1.75143	-1.49024	-1.52929	-1.00538	-1.35854	-0.805768	-0.8769	-1.03774	-1.45801	-0.506961	-2.1575	-0.986708	-0.761842	-0.937672	-1.39498	-1.82619	-1.49698	-0.55658	-1.70247	-0.790805	-0.966934	-0.874243	-0.824169	-1.11327	-1.57996	-1.45116	-1.7653	-1.54139	-1.01333	-0.812145	-0.883839	-1.04595	-1.46954	-0.510973	-2.17457	-0.767871	-1.71594	-0.797064	-0.974586	-0.881161	-0.830692	-1.46265	-1.57892	-1.038	-0.831916	-0.905356	-1.50532	-0.523413	-0.786565	-0.574642
0.605616	0.377931	0.896314	NaN	0.226237	0.258214	0.18004	0.0400877	0.647757	0.171541	1.31428	0.192249	0.302964	0.550104	0.550286	0.552833	0.361461	0.473359	0.308815	0.0975471	0.445006	-0.387062	0.541544	0.636739	0.108169	NaN	0.66384	0.982486	NaN	0.283039	0.19735	0.0439417	0.710033	0.188033	1.44063	0.332091	0.338505	0.106925	0.487788	-0.390125	0.593608	NaN	1.00193	NaN	0.288642	0.201256	0.724087	0.191755	0.338665	0.529138
-0.17974	-0.900593	-0.31929	-2.03023	-0.437808	0.225671	-0.264134	-2.35985	-0.771729	-2.01231	-0.210266	-1.72376	-1.46459	-1.70089	-0.77328	0.0881688	-1.1491	-1.71187	-0.947859	-1.56819	-1.37919	-2.19021	-1.04024	-0.373704	-0.685308	-0.936526	-0.181162	-0.321817	-2.0463	0.247367	-0.266224	-2.37853	-0.777837	-2.02823	-0.21193	-1.47618	-0.95536	-1.5806	-1.3901	-2.20755	-1.04848	-0.943938	-0.329652	-2.09611	0.252264	-0.272705	-0.796773	-2.07761	-1.51211	-1.76742
-0.13436	0.757436	-0.560482	-1.49972	0.364086	-1.20675	-1.51036	0.241678	-1.83056	0.167203	NaN	-0.656252	0.183458	0.154856	0.319317	-0.252611	-1.62008	0.228025	-1.38353	0.299179	0.305162	-0.1023	-1.38303	-1.72735	0.338906	-0.340265	-0.135423	-0.564918	-1.51159	-1.21631	-1.52231	0.264913	-1.84505	0.183278	NaN	0.201096	-1.39448	0.327942	0.3345	-0.10311	-1.39398	-0.342958	-0.578671	-1.54839	-1.24592	-1.55937	-1.88996	0.186905	0.205076	0.254894
-0.313155	0.00332086	-0.367611	0.106186	0.194934	0.418561	0.440143	-0.101448	0.00481426	-0.296196	-0.423787	0.0122163	-0.593	0.0635964	-0.103047	0.419167	0.276603	-0.262105	0.246581	-0.623379	-0.15954	-0.236604	0.0143251	0.187165	-0.0273315	0.0741072	-0.315633	-0.370521	0.116395	0.458801	0.482459	-0.102251	0.0052771	-0.29854	-0.42714	-0.597693	0.270287	-0.628313	-0.160803	-0.238477	0.0157023	0.0812318	-0.379541	0.118699	0.467882	0.492009	0.00538155	-0.305808	-0.612244	-0.270611
-0.882861	-0.841583	-0.426907	-0.243115	-0.91774	-0.127873	-0.045381	-0.185973	-0.233296	-0.431563	-0.58194	-0.0154566	-0.415642	-0.290609	-0.791426	-0.827671	-0.40415	-0.372953	-0.197253	-0.452235	-0.666283	-0.456978	-0.222559	-0.249925	-0.864923	-0.614225	-0.889848	-0.430286	-0.245038	-0.128885	-0.0457401	-0.187445	-0.235143	-0.434978	-0.586545	-0.418931	-0.198814	-0.455813	-0.671556	-0.460594	-0.22432	-0.619086	-0.440761	-0.251004	-0.132023	-0.0468537	-0.240867	-0.445567	-0.42913	-0.385056
-0.764451	-1.01854	-0.533137	-0.803826	-0.603178	-0.122105	-0.371844	-1.08068	-0.512723	-1.02603	-0.272162	-0.98243	-1.0333	-0.829349	-0.577624	-0.215307	-0.287833	-1.07503	-0.643605	-1.22907	-1.34866	-0.875336	-0.533775	-0.602094	-1.32644	-1.13399	-0.7705	-0.537356	-0.810187	-0.123071	-0.374786	-1.08923	-0.51678	-1.03415	-0.274315	-1.04147	-0.648698	-1.2388	-1.35933	-0.882263	-0.537999	-1.14297	-0.550438	-0.829911	-0.126067	-0.383911	-0.529361	-1.05933	-1.06683	-1.10992
0.520306	-0.252293	0.416447	0.301508	0.345226	0.760089	0.564197	-0.294796	0.307266	0.407271	0.314047	-0.364717	-0.0147294	-0.0353084	-0.326154	0.0932792	0.118716	0.016644	0.619657	-0.165755	0.0246864	-0.0178185	0.446405	0.259279	-0.198842	0.111861	0.570328	0.456484	0.330495	0.833164	0.618439	-0.297129	0.336807	0.446426	0.344239	-0.0148459	0.67923	-0.167066	0.0270598	-0.0179595	0.489322	0.122615	0.46552	0.337037	0.849655	0.63068	0.343474	0.455262	-0.0152074	0.0186053
-0.311374	0.4102	0.483421	-0.497106	0.33965	-0.070442	-0.528355	-0.208876	-0.221471	0.0817238	0.379216	-0.853823	-0.308763	-0.198971	0.289695	0.229782	-0.608654	-0.654974	NaN	-0.727294	-0.0211024	-0.735619	-0.437844	0.329064	-0.168474	-0.550429	-0.313838	0.529897	-0.50104	-0.0709995	-0.532537	-0.210529	-0.223224	0.0895808	0.415674	-0.311207	NaN	-0.73305	-0.0212694	-0.74144	-0.441309	-0.554785	0.540386	-0.513238	-0.072728	-0.545501	-0.228658	0.0913539	-0.318783	-0.676229
0.770841	-0.0247559	0.836041	-0.0258859	0.36061	0.435873	0.429422	-0.181655	0.275085	-0.220607	0.766474	-0.422303	-0.233821	-0.334289	0.00263654	0.569544	0.164099	-0.0888401	0.133404	-0.122519	0.0330541	-0.198982	0.159322	0.396664	0.213821	-0.133112	0.84495	0.916418	-0.0260908	0.477778	0.470707	-0.183093	0.301531	-0.222353	0.840163	-0.235672	0.14623	-0.123489	0.036232	-0.200557	0.17464	-0.134165	0.934558	-0.026726	0.487235	0.480024	0.3075	-0.227766	-0.241409	-0.0917231
-1.16629	-1.44936	-0.555902	-1.62085	-1.31123	-0.0956034	-1.48619	-2.36956	0.0510768	-1.85519	-0.554549	-0.767245	-1.7594	-0.491738	-0.591732	0.228629	-0.837735	-1.29832	NaN	-1.8824	NaN	-2.40423	-0.632889	-0.475057	-1.21567	-1.55817	-1.17552	-0.560301	-1.63368	-0.09636	-1.49796	-2.38832	0.0559873	-1.86987	-0.558938	-1.77333	NaN	-1.89729	NaN	-2.42326	-0.637898	-1.5705	-0.573942	-1.67345	-0.0987058	-1.53442	0.0570956	-1.9154	-1.8165	-1.34045
0.586083	-0.386366	1.09361	0.133493	0.405459	0.293081	0.695447	-0.074381	0.209182	0.537941	-0.420088	0.873802	0.163405	-0.358303	-0.0539029	0.595388	-0.0693025	0.225729	0.726552	-0.431683	0.357925	-0.297952	0.631748	0.122678	0.277275	0.536747	0.64243	1.19876	0.146327	0.321258	0.762307	-0.0749697	0.229293	0.589659	-0.423413	0.179115	0.796403	-0.435099	0.392336	-0.30031	0.692484	0.58835	1.22248	0.149224	0.327617	0.777396	0.233832	0.601331	0.182661	0.252328
-1.14568	-0.385267	-1.22363	-1.50805	-1.02214	-2.00005	-2.35368	-0.190971	-1.56249	-0.519321	-1.43628	-0.243955	-0.58791	-0.3714	-0.924996	-1.48567	-1.69607	-0.218991	-1.56119	-0.199061	-0.676639	-0.532403	-1.52561	-1.84946	-0.509347	-1.2711	-1.15475	-1.23332	-1.51998	-2.01588	-2.37231	-0.192483	-1.57485	-0.52343	-1.44764	-0.592563	-1.57354	-0.200636	-0.681994	-0.536616	-1.53768	-1.28116	-1.26334	-1.55699	-2.06496	-2.43006	-1.61319	-0.536173	-0.606988	-0.226098
0.733357	0.485682	0.679707	0.69047	0.212602	1.14237	0.851396	0.17328	0.691181	0.46414	0.571693	-0.241441	0.328851	0.346725	0.719241	1.08033	0.847819	0.297265	0.376063	0.249806	0.453479	0.385018	0.956576	0.890217	0.440632	0.541078	0.803862	0.745054	0.756851	1.2522	0.93325	0.189939	0.757632	0.508762	0.626655	0.360467	0.412217	0.273822	0.497076	0.422034	1.04854	0.593097	0.759802	0.771832	1.27698	0.951723	0.772628	0.518833	0.367602	0.332293
0.423158	0.649397	0.196334	0.516193	1.3623	0.762127	0.877005	0.2939	0.547904	0.291844	0.705691	0.0375409	0.198376	0.585375	0.8858	0.951121	0.870528	0.116269	0.936989	0.488244	0.505759	0.136653	0.829132	0.68723	0.520462	0.530417	0.463841	0.21521	0.56582	0.835398	0.96132	0.322156	0.600579	0.319901	0.773536	0.217447	1.02707	0.535184	0.554382	0.149791	0.908845	0.581412	0.21947	0.577019	0.851934	0.980349	0.612467	0.326233	0.221751	0.12997
1.46334	1.36022	1.5037	1.01222	0.877158	-0.399164	0.131706	1.47005	0.715957	1.28655	1.16898	1.63744	1.32577	1.26042	1.42232	0.574851	0.811463	1.62373	0.528755	1.37947	1.37007	1.27048	1.06893	0.607801	1.69438	0.98761	1.60402	1.64827	1.10953	-0.402323	0.144368	1.61138	0.784789	1.41024	1.28137	1.45322	0.57959	1.51209	1.50179	1.39262	1.1717	1.08256	1.6809	1.13149	-0.412117	0.147226	0.800323	1.43815	1.48199	1.81507
0.653397	0.89485	0.644553	0.946347	0.716631	0.974976	1.14913	0.947092	1.69552	0.484481	0.755938	1.05048	0.412257	0.970007	1.12368	1.45831	1.40008	0.57529	0.738236	0.595979	0.729183	0.505537	0.579938	1.31261	0.542053	0.822316	0.716214	0.70652	1.03733	1.06871	1.2596	1.03815	1.85852	0.531059	0.828614	0.451891	0.80921	0.653276	0.799286	0.554139	0.635694	0.901373	0.720505	1.05786	1.08986	1.28454	1.89531	0.54157	0.460836	0.643081
0.762867	0.905565	0.639205	1.01992	0.722219	0.849593	1.12358	0.927775	1.6752	0.57403	1.09204	0.928113	0.42285	0.77099	1.10147	1.31546	1.33972	0.699761	0.770055	0.534384	0.713153	0.682688	0.919727	1.43542	0.60027	0.79518	0.836209	0.700658	1.11797	0.931273	1.2316	1.01697	1.83625	0.629217	1.19703	0.463503	0.844088	0.585759	0.781715	0.748322	1.00815	0.871629	0.714527	1.1401	0.949706	1.25598	1.8726	0.641672	0.472677	0.782218
NaN	0.275138	-0.0417782	-0.437086	-0.0967763	NaN	NaN	-0.116435	0.109181	NaN	NaN	-0.0674449	-0.145025	NaN	NaN	-0.115199	0.869276	NaN	NaN	NaN	0.238118	NaN	2.31331	1.25175	0.897268	NaN	NaN	-0.0421088	-0.440545	NaN	NaN	-0.117356	0.119678	NaN	NaN	-0.146173	NaN	NaN	0.261011	NaN	2.53571	NaN	-0.043134	-0.45127	NaN	NaN	0.122047	NaN	-0.149731	NaN
1.05118	0.429722	0.114682	-1.11955	0.331294	-0.720495	-0.820161	0.522536	-1.93681	-0.614527	-0.110976	-0.254365	0.319779	-0.487202	0.287974	-0.406015	-1.73358	-0.258574	-0.331596	0.382913	0.222759	-0.0333841	-1.43942	-1.50309	0.839824	-0.281945	1.15224	0.125707	-1.12841	-0.726197	-0.826652	0.572773	-1.95214	-0.619391	-0.111854	0.350522	-0.33422	0.419727	0.244175	-0.0336483	-1.45081	-0.284176	0.128195	-1.15588	-0.743876	-0.846777	-1.99967	-0.63447	0.357461	-0.266966
2.13858	4.16586	4.46044	2.51227	4.13882	2.53529	2.51142	3.37043	0.445355	0.525852	0.551979	2.18961	2.96451	3.79028	2.47595	3.22109	1.42334	3.0139	0.829605	2.83965	6.77889	0.776675	4.39474	-0.29975	3.33642	2.86509	2.34418	4.88927	2.7538	2.77903	2.75286	3.69447	0.488171	0.576408	0.605046	3.24951	0.909363	3.11266	7.43061	0.851345	4.81726	3.14054	4.98604	2.8083	2.83404	2.80735	0.497834	0.587817	3.31383	3.36905
0.531968	-1.05265	-0.468965	-0.932806	0.57703	-1.76879	-0.826815	0.0640645	-0.41926	-0.142946	-1.37373	0.139946	-0.107869	0.414776	-0.766822	-1.778	-1.00535	0.440306	-0.169367	0.599685	0.44136	0.10456	-1.12358	-1.4566	0.788806	-0.295741	0.583111	-0.472677	-0.940188	-1.78279	-0.833358	0.0702237	-0.422578	-0.144077	-1.3846	-0.108723	-0.170707	0.657338	0.483793	0.114612	-1.13248	-0.298081	-0.484184	-0.963077	-1.82619	-0.853646	-0.432865	-0.147585	-0.11137	0.492191
0.322745	0.513376	-0.883279	-0.948758	0.00519575	-1.15827	-1.04013	0.235865	-0.70713	0.0414824	-0.372636	-0.0349172	0.554601	0.0233713	0.220137	-0.880009	-1.3783	0.564544	-0.672407	0.391516	0.48977	0.00785693	-0.855686	-0.782276	0.456329	-0.434381	0.353773	-0.89027	-0.956266	-1.16744	-1.04837	0.258541	-0.712726	0.0454705	-0.375585	0.607921	-0.677729	0.429157	0.536856	0.0086123	-0.862458	-0.437819	-0.911943	-0.979546	-1.19586	-1.07389	-0.730078	0.0463705	0.619954	0.631068
0.292177	-0.327936	0.0300918	0.0036834	0.308334	0.984932	0.575388	-0.261283	0.123135	-0.541964	0.241866	-1.06437	-0.640141	-0.481179	0.0576433	0.368102	-0.0127624	-0.627031	0.174696	-0.423474	-0.0755416	-0.385513	0.0968712	0.655217	0.0348449	0.0966323	0.320266	0.0329848	0.00403752	1.07962	0.630706	-0.263351	0.134973	-0.546253	0.265119	-0.645207	0.191491	-0.426825	-0.0761394	-0.388563	0.106184	0.105923	0.0336377	0.00411744	1.10099	0.64319	0.137644	-0.559552	-0.660915	-0.647379
-0.155377	0.314793	-0.149681	-1.22304	-0.674578	-1.6559	-2.01931	0.436271	-1.31586	0.337257	-0.339503	-0.0203233	0.115724	0.106945	-0.14426	-1.02019	-1.53665	0.341152	-1.49021	0.369736	0.247512	0.090857	-1.3208	-1.54359	0.193461	-0.464419	-0.156606	-0.150866	-1.23272	-1.669	-2.03529	0.478214	-1.32628	0.369681	-0.34219	0.12685	-1.502	0.405282	0.271308	0.099592	-1.33125	-0.468095	-0.154538	-1.26273	-1.70963	-2.08484	-1.35856	0.376999	0.129361	0.381353
1.67451	-3.00215	-0.880925	-1.63763	1.16992	-2.17642	0.319462	-0.250157	-4.53342	-1.93131	-4.75333	-0.176345	-2.67942	-2.69998	-2.15434	-3.09409	-2.40171	-3.13941	0.722195	-0.824285	0.705808	-1.67525	-3.30117	-3.71496	0.386268	-2.24489	1.8355	-0.887897	-1.65059	-2.19364	0.350175	-0.252137	-4.5693	-1.9466	-4.79094	-2.70063	0.791626	-0.830809	0.773664	-1.68851	-3.3273	-2.26266	-0.909513	-1.69077	-2.24704	0.357106	-4.68054	-1.99399	-2.76638	-3.24128
3.08893	2.81452	2.11638	3.58916	NaN	NaN	1.61572	2.7874	3.85702	2.15113	NaN	2.07797	3.16835	1.03372	2.0077	NaN	2.88554	1.95589	3.48142	3.59259	2.25967	2.50018	2.70425	2.5332	4.19571	3.46119	3.3859	2.31985	3.93422	NaN	1.77106	3.05538	4.22784	2.35794	NaN	3.47296	3.81612	3.93798	2.47691	2.74055	2.96424	3.79395	2.36577	4.01209	NaN	1.80611	4.31152	2.40461	3.5417	2.18636
-0.471929	-0.0380484	2.41906	2.06666	-1.0408	0.347284	1.87927	0.392509	2.04761	1.36212	-1.91225	1.13597	1.80856	0.445484	-0.143945	-0.377952	1.82515	1.67631	3.11956	1.53998	0.937609	2.11983	2.17241	2.70366	0.909518	2.48489	-0.475664	2.65163	2.26534	0.380672	2.05994	0.430244	2.24447	1.49308	-1.92738	1.98243	3.41947	1.68804	1.02775	2.32363	2.38126	2.72379	2.70411	2.31018	0.388207	2.10071	2.2889	1.52263	2.02167	1.87384
5.23635	2.79758	4.385	-0.388833	1.35262	-0.0227557	0.13179	1.12186	0.175904	1.61218	2.74463	-0.891836	2.16016	0.714196	4.04408	1.84801	0.330673	1.04631	-0.402397	0.937127	2.34073	0.5026	-0.0955075	0.266815	2.70972	0.906121	5.73978	4.80658	-0.39191	-0.0229358	0.144461	1.22971	0.192816	1.76717	3.0085	2.36784	-0.405582	1.02722	2.56576	0.55092	-0.0962633	0.993235	4.90172	-0.401451	-0.0234942	0.14732	0.196632	1.80215	2.41471	1.16961
0.187617	0.123091	0.336518	0.38558	0.440289	0.74528	0.876002	0.0623235	0.335758	0.218185	0.440943	0.377961	0.140372	0.332232	0.362619	0.462467	0.527218	0.0528018	0.584338	-0.0680387	0.148793	0.297659	0.474012	0.619524	0.11764	0.466096	0.205654	0.368871	0.422649	0.816931	0.960221	0.0683153	0.368037	0.239162	0.483336	0.153867	0.640516	-0.0685771	0.163099	0.326276	0.519584	0.510906	0.376172	0.431015	0.833101	0.979228	0.375322	0.243896	0.156913	0.0590238
0.589523	-5.01362	-4.06492	-2.56141	-0.0135036	-3.0424	-0.795442	-2.70819	-3.76769	-0.946044	-5.86751	-2.15173	-2.18171	-3.52689	-3.44112	-6.58167	-3.2181	-2.11397	-0.574449	-1.24826	0.118177	-2.90021	-4.71948	-4.26636	0.331317	-2.66528	0.6462	-4.09709	-2.58168	-3.06647	-0.801737	-2.72962	-3.79751	-0.953531	-5.91395	-2.19897	-0.578995	-1.25814	0.129539	-2.92316	-4.75683	-2.68637	-4.19683	-2.64453	-3.14113	-0.821255	-3.88996	-0.976745	-2.25251	-2.18257
-4.08725	-5.75312	-3.71355	-4.05205	-6.62291	-4.01656	-3.30155	-3.98053	-5.03872	-4.40611	-7.99083	-5.19046	-7.56834	-4.82619	-6.8793	-7.47833	-4.09764	-4.78203	-3.41336	-4.48344	-4.75759	-4.65239	-4.61702	-6.53041	-2.80404	-4.28052	-4.1196	-3.74294	-4.08412	-4.04834	-3.32767	-4.01203	-5.0786	-4.44098	-8.05407	-7.62824	-3.44037	-4.51892	-4.79524	-4.68921	-4.65356	-4.3144	-3.83406	-4.18355	-4.1469	-3.40869	-5.20224	-4.54909	-7.81395	-4.93721
5.28425	2.93043	4.26137	3.43024	4.77332	4.11235	0.772316	3.27142	0.106686	3.34725	5.73156	4.91782	4.29577	5.01071	4.8438	4.70329	2.22768	3.33322	4.72294	3.60547	3.28443	3.16669	3.61871	4.45807	5.64885	5.7819	5.79228	4.67106	3.76002	4.50772	0.846567	3.58594	0.116943	3.66905	6.2826	4.70877	5.177	3.9521	3.6002	3.47113	3.96662	6.33777	4.76351	3.83445	4.59694	0.863324	0.119258	3.74168	4.80197	3.72599
2.94627	1.92668	1.50891	1.5362	-0.11856	1.29281	3.2341	1.0725	5.19954	1.90742	2.56445	0.00279881	2.56577	3.07441	2.8633	3.17116	2.46264	0.920403	3.45	0.478701	1.17853	1.05843	1.53585	0.720006	2.41132	2.75791	3.22952	1.65397	1.68389	1.4171	3.54503	1.17561	5.69942	2.09081	2.811	2.81244	3.78169	0.524723	1.29183	1.16019	1.68351	3.02306	1.68671	1.71722	1.44516	3.6152	5.81223	2.13219	2.86811	1.02886
1.07501	0.391363	1.29108	0.924567	3.51585	0.534641	1.71203	1.79819	1.27501	0.874771	-1.15338	0.66773	1.25391	1.88366	0.437517	0.471681	1.36541	1.55155	2.7246	1.73308	1.84242	0.738039	1.46894	1.55709	0.58119	1.94546	1.17836	1.41521	1.01345	0.586041	1.87662	1.97106	1.39759	0.958872	-1.16251	1.37446	2.98655	1.89969	2.01955	0.808994	1.61016	2.13249	1.44322	1.03352	0.597641	1.91377	1.42526	0.977852	1.40166	1.73438
NaN	0.372308	-0.267845	-0.0591955	-0.902502	-0.269316	0.502875	0.900783	-0.950682	1.05322	0.154778	0.0862543	0.255369	0.22184	-0.917741	0.557857	-0.279961	1.14562	-0.154233	0.78493	0.283185	1.05834	1.61161	-1.88216	-0.97076	0.531411	NaN	-0.269965	-0.059664	-0.271447	0.551221	0.987384	-0.958206	1.15447	0.169659	0.27992	-0.155454	0.860393	0.31041	1.16009	1.76655	0.582501	-0.276537	-0.0611165	-0.278056	0.562132	-0.981533	1.17733	0.285461	1.28062
-0.418456	-0.415637	-0.765683	-0.168344	-0.26965	-0.796927	-0.39227	0.0723845	-0.693772	-0.22735	-0.800392	-1.06218	-0.488365	-0.291061	-0.654871	-0.768421	-0.402585	-0.217238	0.139032	-0.0454502	-0.270368	0.0548688	-0.144345	-0.854469	-0.0704012	-0.546126	-0.421767	-0.771743	-0.169676	-0.803233	-0.395375	0.0793436	-0.699262	-0.229149	-0.806727	-0.492229	0.152399	-0.0458099	-0.272507	0.0601439	-0.145487	-0.550448	-0.790531	-0.173807	-0.822788	-0.405	-0.716286	-0.234728	-0.504213	-0.224288
NaN	-0.327936	NaN	-0.475096	-0.41778	NaN	-0.669557	0.136434	-0.647838	0.165644	-1.33173	-0.125782	-0.356211	0.129598	-0.64324	-1.31097	-0.302654	0.224014	-0.252749	0.229635	-1.06532	0.255809	-0.307223	-0.848905	0.0586643	-0.125588	NaN	NaN	-0.478856	NaN	-0.674856	0.149551	-0.652965	0.181569	-1.34226	-0.35903	-0.254749	0.251712	-1.07375	0.280402	-0.309654	-0.126582	NaN	-0.490513	NaN	-0.691285	-0.668861	0.185163	-0.36777	0.250411
NaN	-3.71501	NaN	NaN	-1.29179	-0.967173	NaN	-2.83206	-0.651673	NaN	-3.68137	-2.17181	-2.84254	-2.56622	NaN	NaN	-2.04373	-2.39648	NaN	-2.44395	-1.82006	NaN	-2.09308	-2.87749	NaN	NaN	NaN	NaN	NaN	-0.974827	NaN	-2.85447	-0.65683	NaN	-3.71051	-2.86504	NaN	-2.46329	-1.83446	NaN	-2.10965	NaN	NaN	NaN	-0.998559	NaN	-0.672821	NaN	-2.93479	-2.47425
0.989176	-0.0384891	0.825885	1.2291	3.88166	1.29611	1.95323	1.75188	0.940574	0.803578	0.587509	0.724424	0.873233	0.603695	0.481077	0.195993	0.544681	0.958511	1.63797	1.4898	1.65428	0.814993	1.38908	0.179672	0.493905	1.89045	1.08428	0.905286	1.34726	1.42071	2.14101	1.9203	1.031	0.880834	0.643992	0.957186	1.79544	1.63303	1.81333	0.893347	1.52262	2.0722	0.923205	1.37393	1.44884	2.18339	1.05141	0.898269	0.976132	1.07146
-1.00637	-1.45295	-0.707246	0.0122507	-2.66964	NaN	-0.165537	0.290037	-1.69568	-0.145793	-2.03295	-1.06012	-1.30937	-1.14086	-1.90804	NaN	-0.576734	0.337266	0.474678	-0.643797	-0.847817	-0.00752147	NaN	-0.738215	-0.391987	-1.43295	-1.01434	-0.712844	0.0134285	NaN	-0.166847	0.317921	-1.7091	-0.146947	-2.04904	-1.31973	0.520314	-0.648892	-0.854526	-0.00758099	NaN	-1.44429	-0.730198	0.0136943	NaN	-0.170909	-1.75071	-0.150524	-1.35186	0.377009
5.73279	3.77861	3.85053	3.67578	5.11515	3.43516	1.74645	2.70397	NaN	3.09868	5.35694	2.57034	NaN	NaN	4.03411	1.00953	4.03907	NaN	3.92766	3.33771	NaN	2.83162	4.6311	3.97462	NaN	2.94292	6.28394	4.22072	4.02916	3.76542	1.91435	2.96393	NaN	3.39658	5.87196	NaN	4.30527	3.6586	NaN	3.10385	5.07633	3.22585	4.30427	4.10892	3.83995	1.95224	NaN	3.46382	NaN	NaN
6.6202	3.66446	4.55158	5.25632	5.35646	3.08087	5.34479	4.30353	4.43206	3.71941	4.56238	5.20117	3.4806	4.01827	4.41732	2.84623	5.46119	3.7022	4.00201	4.00425	4.47479	4.25005	5.6852	3.93878	3.53236	4.55862	7.25667	4.98916	5.76166	3.37707	5.85864	4.71727	4.85816	4.077	5.00101	3.81522	4.38676	4.38922	4.905	4.65866	6.23178	4.99689	5.08792	5.87571	3.44391	5.97461	4.95432	4.1577	3.89074	4.13846
2.2375	0.0503151	2.23693	1.70297	3.91327	1.51755	1.33405	0.802319	2.87804	1.91163	3.14246	1.0722	1.08875	1.64696	2.21672	1.54804	1.72516	1.60979	1.90585	1.41727	1.6537	1.61473	1.87658	3.04776	2.13878	1.84196	2.45262	2.45199	1.86669	1.66344	1.4623	0.879454	3.15473	2.09541	3.44458	1.19342	2.08908	1.55352	1.81269	1.76997	2.05699	2.01905	2.50053	1.90364	1.69637	1.49125	3.21718	2.13689	1.21704	1.79948
3.30208	5.46928	3.12671	2.87845	5.61707	3.87672	2.97124	3.26017	4.43071	2.91534	4.50079	4.4544	3.89947	4.81528	5.7712	5.6908	4.88762	2.8428	4.40533	3.32853	3.85928	2.29299	3.31156	3.63858	4.45948	4.85827	3.61954	3.42731	3.15518	4.24943	3.25689	3.57361	4.85667	3.19562	4.9335	4.27436	4.82886	3.64853	4.23031	2.51344	3.62993	5.32534	3.49515	3.21763	4.33354	3.32136	4.95281	3.25888	4.35897	3.17778
5.20763	3.53462	NaN	2.99287	3.96178	3.01271	4.80953	2.63344	2.68811	1.43753	1.72617	4.51593	NaN	3.0713	4.51881	1.58472	4.73303	0.326869	5.31577	NaN	4.15723	2.55013	NaN	NaN	5.0878	3.07675	5.70829	NaN	3.28061	3.30235	5.27192	2.88662	2.94655	1.57574	1.89213	NaN	5.82683	NaN	4.55691	2.7953	NaN	3.37255	NaN	3.34555	3.36771	5.37627	3.00487	1.60693	NaN	0.365386
4.75238	1.14305	3.53784	NaN	NaN	1.6138	2.71334	NaN	NaN	0.818446	0.198866	NaN	NaN	NaN	2.53675	1.64638	1.23066	1.77106	3.46588	1.24407	1.6927	NaN	2.54777	2.83769	2.60972	-0.778118	5.20928	3.87797	NaN	1.76896	2.9742	NaN	NaN	0.897132	0.217985	NaN	3.79909	1.36367	1.85543	NaN	2.79271	-0.784276	3.95473	NaN	1.80397	3.03307	NaN	0.91489	NaN	1.97975
-0.588515	-0.459698	1.45219	1.07899	-1.80366	-0.42599	-0.527944	-2.90593	1.74819	0.631814	-4.27669	1.54705	0.281248	-1.36368	-0.582656	0.226933	-0.837358	0.788766	-1.78756	-0.307656	-0.77695	0.463504	0.897206	0.511426	-2.36538	-0.674059	-0.593172	1.59181	1.18273	-0.429361	-0.532123	-2.92893	1.91626	0.692557	-4.31053	0.308287	-1.80171	-0.31009	-0.783099	0.508065	0.983463	-0.679393	1.62331	1.20614	-0.439814	-0.545077	1.95419	0.706265	0.314389	0.881712
3.76242	NaN	NaN	2.28194	4.42157	NaN	3.24327	3.28988	NaN	NaN	NaN	2.95633	1.73643	2.23382	NaN	NaN	NaN	2.41469	3.60126	2.54277	3.01818	1.66024	2.40811	0.555058	NaN	2.48969	4.12414	NaN	2.50132	NaN	3.55507	3.60617	NaN	NaN	NaN	1.90337	3.94748	2.78724	3.30835	1.81986	2.63962	2.72905	NaN	2.55083	NaN	3.62544	NaN	NaN	1.94104	2.69923
4.18361	-0.0823067	0.212936	2.79047	3.61719	0.895159	2.63509	3.1038	2.36146	3.45862	NaN	2.44493	2.09198	3.27213	NaN	NaN	2.99354	2.25971	4.37699	2.93351	3.82945	1.88583	0.361562	3.52957	NaN	2.36928	4.58582	0.233408	3.05875	0.98122	2.88843	3.4022	2.58849	3.79113	NaN	2.29311	4.7978	3.21554	4.19761	2.06713	0.396322	2.59707	0.238028	3.11929	1.00064	2.9456	2.63973	3.86617	2.3385	2.52598
4.40278	2.29126	2.90634	3.57681	2.23359	3.53497	2.83243	3.06532	2.65274	1.24347	1.14782	1.76924	0.895197	0.051508	1.1129	2.27765	2.52748	2.74722	3.84016	1.30165	2.02691	2.30333	3.97561	2.37039	4.42955	3.1355	4.82607	3.18575	3.92069	3.87482	3.10474	3.36001	2.90778	1.36302	1.25817	0.981261	4.20936	1.42679	2.22178	2.52477	4.35783	3.43695	3.24881	3.99829	3.95152	3.16619	2.96533	1.39	1.00068	3.07095
3.33241	NaN	0.542245	2.27095	-0.167284	1.85172	2.76873	1.05586	1.41891	1.31181	-1.32404	2.02377	0.287318	1.77922	NaN	0.252094	1.64701	-1.12948	2.95759	0.0767937	1.8204	1.41191	-0.735011	0.208372	3.62339	NaN	3.65279	0.594376	2.48928	2.02974	3.03492	1.15737	1.55532	1.43793	-1.33452	0.314941	3.24193	0.0841767	1.99541	1.54765	-0.740828	NaN	0.606141	2.53855	2.06992	3.09499	1.58611	1.46639	0.321175	-1.16614
3.81614	-1.04814	NaN	2.81582	6.23049	1.73187	3.57544	3.80036	NaN	1.35373	-0.68325	0.0739102	1.76424	0.526609	-5.01402	NaN	1.43366	2.90097	2.8886	2.86519	3.17514	-1.55095	-1.79514	0.322823	1.55444	2.87413	4.18302	NaN	3.08653	1.89837	3.91919	4.16573	NaN	1.48388	-0.688657	1.93386	3.16631	3.14065	3.48039	-1.56322	-1.80935	3.15045	NaN	3.14763	1.93595	3.99676	NaN	1.51325	1.97213	3.24281
8.39962	6.58473	NaN	4.24835	7.20024	5.4109	6.95059	4.2902	NaN	5.92655	5.4943	9.33725	7.93188	5.81495	NaN	NaN	7.2554	5.2056	7.4909	4.89006	5.35603	4.16981	5.35983	NaN	9.48656	7.78624	9.20716	NaN	4.65679	5.93111	7.61882	4.70266	NaN	6.49633	6.02252	8.69446	8.21107	5.36019	5.87096	4.57069	5.87513	8.53481	NaN	4.74897	6.04851	7.76963	NaN	6.62491	8.86655	5.81902
0.772394	-4.00153	-2.65545	-4.35681	-1.67551	-1.14207	-0.180903	-2.05166	-3.02459	-4.01132	-1.9053	-2.3127	-4.71011	-2.79965	-3.05644	-3.54927	-2.68537	-3.86494	1.12499	-3.91984	-1.09768	-3.02227	-3.03988	-2.77839	-0.260009	-3.53849	0.846652	-2.67647	-4.39129	-1.15111	-0.182334	-2.0679	-3.04853	-4.04307	-1.92038	-4.74738	1.23315	-3.95086	-1.10636	-3.04619	-3.06393	-3.56649	-2.74162	-4.4982	-1.17914	-0.186773	-3.12274	-4.1415	-4.86296	-3.99036
4.70592	0.815885	0.987404	2.65982	2.56081	2.03489	NaN	2.25374	2.84133	NaN	4.16422	2.45612	NaN	2.40542	1.92751	NaN	0.762776	2.77382	3.47606	1.41419	1.34153	1.90266	NaN	3.23724	NaN	NaN	5.15834	1.08233	2.91553	2.23052	NaN	2.47042	3.1145	NaN	4.56456	NaN	3.81025	1.55015	1.47051	2.08559	NaN	NaN	1.10376	2.97324	2.27467	NaN	3.17615	NaN	NaN	3.10068
3.93447	5.108	2.66959	1.86422	NaN	NaN	2.94544	2.03204	NaN	2.86684	1.04474	4.3795	2.08108	3.98891	4.44886	NaN	3.07908	0.31146	4.74422	0.965111	3.70289	3.11991	NaN	0.905955	5.50309	NaN	4.31273	2.92625	2.04345	NaN	3.22862	2.2274	NaN	3.14246	1.14518	2.28115	5.20032	1.0579	4.05889	3.41986	NaN	NaN	2.98417	2.0839	NaN	3.29252	NaN	3.20466	2.3263	0.348161
1.7556	2.92748	1.60149	2.45528	0.928826	0.425677	2.27552	1.06498	1.86297	2.78718	1.08064	2.03728	2.54509	2.68589	1.82468	0.0360982	2.20924	2.30363	1.6899	2.64167	1.44452	3.1628	2.01086	0.576066	0.00638353	3.81188	1.92439	1.75546	2.69133	0.466602	2.49429	1.16737	2.04208	3.05514	1.18454	2.78978	1.85237	2.89564	1.5834	3.46687	2.20419	4.17835	1.7902	2.74461	0.475838	2.54366	2.0825	3.11561	2.845	2.57509
2.73635	2.80061	1.93522	2.41892	2.32366	1.17266	1.86862	1.33647	3.44113	2.84044	1.85606	1.95477	2.98218	3.15558	2.54558	1.38808	2.00883	3.05745	1.74284	2.18788	2.06485	2.22025	2.1371	1.61531	0.913458	3.2914	2.99942	2.12127	2.65147	1.2854	2.04827	1.46496	3.77196	3.11352	2.0345	3.26888	1.9104	2.39823	2.26337	2.43371	2.34256	3.60784	2.16326	2.70395	1.31085	2.08881	3.84663	3.17515	3.33359	3.41774
NaN	0.646786	-0.0834921	0.294718	0.42829	NaN	NaN	0.508024	0.782179	0.149773	NaN	0.187779	0.0545168	0.493275	0.689635	1.25102	1.0686	-0.0974807	NaN	-0.0984962	0.251797	0.210116	0.865816	0.81665	NaN	0.455902	NaN	-0.0841529	0.323052	NaN	NaN	0.556865	0.857378	0.164172	NaN	0.0597581	NaN	-0.0992757	0.276005	0.230317	0.949056	0.499732	-0.0862016	0.329447	NaN	NaN	0.874349	0.167422	0.0609409	-0.100644
0.551007	0.171943	0.0499574	0.465681	0.133584	0.722261	NaN	0.33619	0.659497	-0.112596	NaN	0.246462	-0.155208	0.200228	NaN	0.681792	NaN	-0.0613785	NaN	NaN	NaN	0.146926	0.368466	0.573144	0.254386	0.297257	0.603981	0.0547604	0.510452	0.791699	NaN	0.368511	0.722901	-0.113487	NaN	-0.156437	NaN	NaN	NaN	0.161051	0.40389	0.325836	0.0558443	0.520556	0.80737	NaN	0.73721	-0.11625	-0.160245	-0.0633703
0.358141	0.0615002	-0.12753	0.273581	0.0953671	0.890518	0.526959	0.0324515	0.491482	0.0277177	-0.123547	0.450302	-0.385992	0.316855	0.288287	0.765335	0.72063	0.0560429	0.452579	-0.316572	-0.10655	0.133493	0.238478	0.472568	0.289803	0.356837	0.392573	-0.12854	0.299883	0.976132	0.577621	0.0355714	0.538733	0.0303824	-0.124524	-0.389047	0.49609	-0.319077	-0.107393	0.146327	0.261405	0.391144	-0.131669	0.305819	0.995454	0.589055	0.549396	0.0309838	-0.398518	0.0626468
NaN	0.735646	0.354156	0.45077	0.482046	1.24877	0.929434	0.570374	0.984521	0.307829	NaN	0.77657	0.189117	0.801921	0.836281	1.32885	1.10271	0.472891	NaN	NaN	0.329306	0.260548	0.534278	0.978041	0.448097	0.907	NaN	0.388204	0.494107	1.36883	1.01879	0.62521	1.07917	0.337424	NaN	0.207299	NaN	NaN	0.360966	0.285597	0.585644	0.994199	0.395888	0.503888	1.39592	1.03896	1.10053	0.344103	0.211402	0.528615
0.767353	0.230607	-0.00892839	0.570588	0.509696	0.902566	1.09365	0.113319	0.703469	-0.0286719	0.317742	0.256158	0.128495	0.377126	0.28438	0.295933	0.720397	0.147702	0.33079	-0.104625	-0.0692557	0.375961	0.504538	0.866759	-0.0479749	0.631161	0.841126	-0.00899905	0.625444	0.989338	1.1988	0.124214	0.7711	-0.0288988	0.34829	0.140848	0.362592	-0.105453	-0.0698038	0.412106	0.553044	0.691841	-0.00921813	0.637824	1.00892	1.22253	0.786364	-0.0296024	0.143636	0.165107
2.86855	-0.276202	4.18383	1.14776	1.47885	1.06093	1.03138	0.306799	2.714	1.92796	1.01475	2.19281	1.75162	-0.0119847	-0.0732583	-1.21162	-0.256995	1.93481	1.65854	1.63243	2.26425	1.74036	1.8406	1.38878	2.11909	3.02788	3.14433	4.58606	1.25811	1.16293	1.13054	0.336295	2.97492	2.11332	1.11231	1.92002	1.81799	1.78937	2.48194	1.90767	2.01755	3.31898	4.67684	1.28301	1.18595	1.15292	3.03381	2.15515	1.95803	2.1628
0.81198	0.709279	0.0617559	0.25957	0.0277448	1.15257	0.737873	-0.640628	0.894518	-0.156603	0.619527	0.570996	0.394528	0.310073	0.334953	1.03456	-0.0789043	-0.0634176	0.970037	-0.277607	0.117514	-0.223417	0.982085	0.261959	0.643022	-0.321748	0.890043	0.0676931	0.284526	1.26338	0.808813	-0.645698	0.980518	-0.157842	0.679088	0.432458	1.0633	-0.279804	0.128812	-0.225185	1.0765	-0.324294	0.069033	0.290157	1.28838	0.824822	0.999926	-0.161685	0.441018	-0.0654756
2.88584	1.74579	2.66332	3.1178	1.36079	0.0722804	2.21208	1.58855	1.61452	1.67112	2.46051	2.59322	2.01202	2.09147	1.63115	1.08614	2.17632	1.03871	2.82824	1.86173	0.817559	1.73833	2.23548	1.19642	2.53226	2.77129	3.16328	2.91938	3.41755	0.0792294	2.42475	1.74127	1.76974	1.83178	2.69706	2.20546	3.10015	2.04072	0.896159	1.90545	2.4504	3.03772	2.97716	3.4852	0.0807977	2.47275	1.80477	1.86804	2.24912	1.16111
-0.953497	-0.45774	-1.21253	-1.68353	-0.848673	-2.12786	-2.16051	-0.0831665	-1.80534	-0.514934	-1.2943	-0.223754	-0.675721	-0.390638	-0.830454	-1.68633	-1.7808	-0.405922	-1.6787	0.0293474	-0.622836	-0.604792	-1.79519	-2.12015	-0.608144	-1.19325	-0.961043	-1.22213	-1.69686	-2.1447	-2.17761	-0.0838247	-1.81963	-0.51901	-1.30455	-0.681069	-1.69199	0.0321689	-0.627765	-0.609578	-1.80939	-1.2027	-1.25188	-1.73817	-2.19692	-2.23063	-1.86393	-0.531645	-0.69765	-0.419095
NaN	1.21619	-0.483757	-0.928612	-1.83053	-0.956554	NaN	1.12939	-1.0396	1.07745	-0.292118	1.46475	0.986522	0.754577	0.718321	-0.689886	-1.41609	1.23508	-1.03757	0.516637	1.0058	0.851919	-1.57251	-1.44003	0.82739	NaN	NaN	-0.487586	-0.935961	-0.964125	NaN	1.23797	-1.04783	1.18104	-0.29443	1.08137	-1.04578	0.566306	1.1025	0.933822	-1.58495	NaN	-0.499456	-0.958746	-0.987596	NaN	-1.07334	1.20441	1.10277	1.38061
5.16077	4.63099	5.64833	3.71015	3.41569	4.89086	4.45341	3.0345	6.38775	3.35325	4.13697	4.3333	4.19778	4.21646	5.41397	5.44238	4.85749	3.4382	5.08449	3.24216	3.6623	3.38662	5.16439	5.65773	5.0194	5.31517	5.65693	6.19136	4.06685	5.36107	4.88156	3.32624	7.00186	3.67564	4.5347	4.60136	5.57331	3.55387	4.0144	3.71221	5.6609	5.82617	6.31391	4.14735	5.46719	4.97819	7.14046	3.74839	4.69244	3.84334
4.67265	0.286084	0.676273	0.0438516	0.259427	0.849546	3.28464	0.580818	0.611726	0.982452	4.04327	-1.29357	-3.43756	-0.846403	-0.960712	0.74921	1.7625	1.19486	2.97	-1.48807	0.110782	-1.34209	-1.86117	1.31237	1.26839	-0.803499	5.12188	0.74129	0.0480675	0.931221	3.60043	0.636658	0.670537	1.07691	4.43199	-3.46477	3.25554	-1.49985	0.121432	-1.35271	-1.8759	-0.809858	0.755963	0.049019	0.949654	3.6717	0.68381	1.09822	-3.54912	1.33566
1.39783	1.63535	2.63102	1.24341	0.800544	-0.00471317	0.355564	0.815607	1.1711	0.983334	0.134911	1.69424	1.31059	0.593697	1.02808	1.41387	0.774685	0.841947	-0.395288	0.839319	0.882308	1.1385	1.39386	1.62732	0.193764	0.741994	1.53222	2.88396	1.36295	-0.00475047	0.389748	0.894019	1.28369	1.07787	0.147882	1.43659	-0.398416	0.920011	0.967133	1.24795	1.52787	0.813329	2.94105	1.38993	-0.00486612	0.397463	1.3091	1.09921	1.46503	0.94116
2.54151	1.00465	1.71188	1.60225	2.80478	2.22073	2.34309	1.40786	2.25549	2.40353	1.69456	1.276	2.03489	1.69912	1.64664	1.6184	1.86761	1.34273	2.10921	1.41826	2.06515	1.40678	2.25005	2.57171	1.87163	2.2961	2.78585	1.87646	1.75629	2.43423	2.56836	1.54322	2.47233	2.63461	1.85748	2.23052	2.31199	1.55461	2.26369	1.54203	2.46636	2.51684	1.91361	1.79105	2.48242	2.61919	2.52127	2.68676	2.27468	1.50095
1.70588	-3.18498	-2.24087	-0.883366	-0.948987	-0.168616	0.537735	-0.62864	0.100463	-1.27081	-0.866235	-0.999618	-0.753011	-2.08069	-1.87522	-2.38479	-1.98023	-1.96645	0.253994	-0.941137	-0.586352	-0.818204	-0.839713	-0.779568	-0.4274	-0.587713	1.86989	-2.25861	-0.890357	-0.169951	0.589433	-0.633615	0.110122	-1.28087	-0.87309	-0.75897	0.278413	-0.948585	-0.590993	-0.82468	-0.846358	-0.592364	-2.31359	-0.912032	-0.174088	0.6011	0.112301	-1.31205	-0.777447	-2.03026
-4.27524	-4.21589	-2.96041	-4.39867	-4.56727	-2.48939	-2.43026	-4.54722	-1.9725	-4.23759	NaN	-3.48441	-4.34379	NaN	-3.80272	-2.32087	-2.97986	NaN	NaN	-3.19529	NaN	-6.45289	-3.10683	-3.60715	NaN	NaN	-4.30908	-2.98384	-4.43348	-2.50909	-2.44949	-4.58321	-1.98811	-4.27112	NaN	-4.37817	NaN	-3.22058	NaN	-6.50396	-3.13141	NaN	-3.05648	-4.54141	-2.57017	-2.50912	-2.03651	-4.3751	-4.48475	NaN
2.0144	3.93642	0.365152	2.89061	3.89602	1.54981	1.9995	3.08296	5.35362	1.84542	3.9164	4.26871	2.64748	4.38398	1.70161	3.66315	3.22329	2.93349	4.18581	2.17339	3.24833	3.35303	4.57911	2.98479	3.83522	3.94918	2.20806	0.400257	3.16851	1.6988	2.19173	3.37936	5.86831	2.02283	4.29293	2.90201	4.58823	2.38234	3.56063	3.67539	5.01935	4.32885	0.40818	3.23123	1.73243	2.23512	5.98447	2.06287	2.95945	3.27916
1.72031	3.25177	0.921973	3.0138	3.29741	3.74972	2.95783	2.19505	4.01048	2.06599	4.91286	3.2904	3.43645	3.18858	3.45316	4.42391	3.86882	2.17398	2.75948	1.81053	2.56191	2.68575	3.30469	3.53787	3.42835	2.97378	1.8857	1.01061	3.30355	4.11022	3.2422	2.40609	4.39605	2.26461	5.38519	3.76683	3.02477	1.9846	2.80821	2.94396	3.6224	3.25968	1.03062	3.36894	4.19158	3.30638	4.48306	2.30944	3.84139	2.43015
0.38929	0.851629	0.198076	-0.0807555	-0.138501	-1.35886	-1.32888	0.855132	-0.374441	0.694577	0.00415432	1.08508	0.524951	0.686869	0.423651	-0.531637	-0.500464	0.745652	-0.599103	0.937277	0.67432	0.657407	-0.330966	-0.903887	0.865422	0.390448	0.426717	0.217119	-0.0813946	-1.36962	-1.3394	0.937345	-0.377405	0.761353	0.00455371	0.57542	-0.603844	1.02739	0.73915	0.72061	-0.333586	0.427985	0.221416	-0.0833761	-1.40296	-1.37201	-0.386593	0.776423	0.58681	0.833517
1.00113	1.84474	0.592295	1.4721	1.50239	0.00735534	0.358549	1.62055	1.47639	1.44946	0.906452	1.89584	1.52589	1.78478	1.6097	1.07774	1.39528	1.54968	0.887005	1.49525	1.38293	1.36418	0.961219	1.00442	1.01384	0.9097	1.09738	0.649239	1.61363	0.00806249	0.39302	1.77635	1.61834	1.58881	0.993598	1.67259	0.972282	1.63901	1.51588	1.49533	1.05363	0.997159	0.66209	1.64557	0.00822208	0.400799	1.65037	1.62026	1.7057	1.73229
-4.03856	-3.36094	-3.81968	-3.88986	-0.889789	-3.17133	-5.82217	-3.56999	-3.79414	-4.07552	-6.35265	0.705604	-2.53929	-2.3329	-2.93564	-2.1433	-3.36671	-4.71733	-4.01101	-1.34432	-2.73955	-4.38374	-3.0517	-4.76795	-2.71996	-4.552	-4.07052	-3.84991	-3.92065	-3.19643	-5.86825	-3.59824	-3.82417	-4.10777	-6.40293	-2.55939	-4.04276	-1.35496	-2.76123	-4.41843	-3.07585	-4.58803	-3.94363	-4.0161	-3.27424	-6.01111	-3.91727	-4.20777	-2.6217	-4.87041
-0.457263	2.7428	1.06511	3.37348	0.206024	0.276985	3.23462	2.64133	2.84133	3.17076	1.94511	2.48934	2.5447	2.98917	2.51323	0.839082	3.89977	2.68294	4.28204	2.61812	2.43627	2.92768	3.8561	3.37684	3.22004	2.3343	-0.460882	1.16751	3.69781	0.303615	3.54559	2.89526	3.1145	3.47559	2.13211	2.78935	4.69372	2.86983	2.67049	3.20914	4.22683	2.55872	1.19062	3.771	0.309625	3.61577	3.17615	3.54439	2.84456	2.99909
-0.564505	-0.573071	-0.091662	-0.062867	-0.230641	0.0870561	0.232355	-0.598742	0.0529111	-0.468434	-0.29295	-0.516445	-0.562085	-0.188751	-0.579258	-0.173215	0.0368634	-0.42194	-0.0441637	-0.518145	-0.547369	-0.539791	0.210438	-0.140047	-0.422249	-0.244768	-0.568972	-0.0923874	-0.0633645	0.0954257	0.254694	-0.603481	0.057998	-0.472141	-0.295268	-0.566534	-0.0445132	-0.522245	-0.551701	-0.544063	0.230669	-0.246705	-0.0946366	-0.0649071	0.0973146	0.259735	0.059146	-0.483635	-0.580326	-0.435633
-0.492556	-0.363451	-0.030536	0.071787	-0.102342	0.228999	0.372507	-0.485952	0.206128	-0.345567	-0.155823	-0.401148	-0.407864	-0.0764991	-0.398669	-0.0927866	0.110096	-0.329508	0.10626	-0.342343	-0.406284	-0.399628	0.272406	-0.0606152	-0.28634	-0.0705319	-0.496454	-0.0307777	0.0786886	0.251015	0.40832	-0.489798	0.225945	-0.348302	-0.157057	-0.411091	0.116475	-0.345052	-0.409499	-0.402791	0.298595	-0.0710901	-0.0315269	0.0802461	0.255984	0.416403	0.230417	-0.356781	-0.421099	-0.340201
-0.102125	0.619418	-0.169144	1.34093	0.239958	-0.100285	1.00857	1.10424	0.132554	0.999694	0.416778	0.344436	0.433675	0.940865	0.348278	0.0308067	1.14889	0.723614	1.60043	0.862603	0.726388	1.1166	1.13974	0.48218	1.20838	0.482834	-0.102933	-0.170482	1.46984	-0.101079	1.10554	1.2104	0.145297	1.0958	0.456847	0.475368	1.75429	0.945534	0.796223	1.22395	1.24932	0.529253	-0.174632	1.49894	-0.103539	1.12742	0.148173	1.1175	0.484778	0.808883
0.383386	3.20333	-0.500112	-0.397008	-1.00979	-0.588074	0.407703	-0.70434	-0.705018	-0.541451	NaN	1.49215	-1.12844	-0.917127	4.28566	-1.19163	0.417513	-0.212101	1.53514	-0.749043	1.07489	-0.455844	-0.34795	-0.415858	4.48941	1.39183	0.420245	-0.504069	-0.40015	-0.592728	0.4469	-0.709914	-0.710597	-0.545736	NaN	-1.13737	1.68273	-0.75497	1.17823	-0.459452	-0.350703	1.52564	-0.516341	-0.409892	-0.607158	0.455746	-0.727897	-0.559022	-1.16506	-0.218984
-1.39644	-1.34785	-1.23319	-0.141294	-1.61758	-0.592448	-0.390993	-0.481435	-1.00746	-0.476099	-1.59488	-0.715039	-1.20426	-0.600129	-1.54114	-1.04846	-0.486307	-0.598813	-0.365317	-0.447125	-1.07294	-0.107223	-0.173067	-0.691695	-0.534392	-1.10573	-1.40749	-1.24295	-0.142412	-0.597136	-0.394088	-0.485245	-1.01544	-0.479866	-1.6075	-1.21379	-0.368208	-0.450663	-1.08143	-0.108072	-0.174437	-1.11448	-1.2732	-0.145879	-0.611674	-0.403682	-1.04016	-0.491549	-1.24334	-0.618245
NaN	1.03121	2.8247	0.82942	1.95133	1.51213	0.95117	0.48589	0.404175	0.0666549	2.09195	0.0913077	NaN	NaN	1.88844	2.59198	0.381883	NaN	-0.0197369	NaN	NaN	-1.77353	1.04901	0.879021	1.78155	0.249236	NaN	3.09626	0.909161	1.65751	1.04262	0.532604	0.443032	0.0730631	2.29307	NaN	-0.0198931	NaN	NaN	-1.78757	1.14987	0.273198	3.15755	0.927156	1.69032	1.06325	0.451802	0.0745093	NaN	NaN
0.354984	-0.716448	0.615809	0.378103	-0.386009	0.201735	0.262871	1.25113	-2.44358	-1.53802	-1.99046	-1.26448	-0.618942	-0.785031	-1.18257	-1.42639	-0.630608	-2.95305	1.74933	-3.34676	-1.89381	-3.2451	-1.35285	-3.07614	0.918217	-1.38858	0.389112	0.675013	0.414454	0.22113	0.288143	1.37142	-2.46291	-1.55019	-2.00621	-0.62384	1.91751	-3.37325	-1.90879	-3.27078	-1.36356	-1.39957	0.688374	0.422658	0.225507	0.293847	-2.52287	-1.58793	-0.639028	-3.04888
5.23869	0.788333	NaN	2.76104	4.63899	1.95957	3.26214	3.43711	NaN	1.80618	NaN	-0.16176	2.35889	1.00336	NaN	NaN	NaN	2.92667	3.19915	2.36716	1.69697	NaN	1.2958	1.84581	2.70798	3.46839	5.74234	NaN	3.02649	2.14796	3.57576	3.76756	NaN	1.97982	NaN	2.58567	3.50672	2.59474	1.86012	NaN	1.42038	3.80184	NaN	3.0864	2.19048	3.64654	NaN	2.01901	2.63685	3.27154
-0.708382	0.714339	0.470983	2.07367	-0.468907	0.445505	1.54841	1.56609	1.95261	1.55606	0.443774	1.73507	1.65075	1.99187	0.224718	0.0403772	1.93783	1.57659	1.81738	1.23166	1.26583	1.77553	2.38612	1.95765	1.6144	1.34947	-0.713988	0.516263	2.27304	0.488336	1.69727	1.71665	2.14033	1.70566	0.486439	1.80946	1.99211	1.35007	1.38753	1.94623	2.61552	1.47921	0.526482	2.31803	0.498002	1.73087	2.1827	1.73942	1.84527	1.76237
6.47688	5.08377	4.55967	4.56602	4.38322	2.76487	3.96967	4.26761	7.16444	3.72311	7.55831	8.63757	5.58136	7.47865	4.71537	5.02768	7.77282	3.41873	4.35178	3.74606	5.3969	6.99583	5.81985	7.44787	4.64487	6.07738	7.09957	4.99804	5.005	3.03069	4.35131	4.6779	7.85323	4.08105	8.28497	6.11796	4.77016	4.1062	5.91576	7.66841	6.37937	6.66166	5.09697	5.10406	3.09068	4.43744	8.00868	4.16183	6.23905	3.82158
-0.692696	-0.752215	-0.549157	0.0422508	-0.303368	0.268698	0.0387081	-0.383733	0.227599	-0.14212	-0.368945	-0.127564	-0.375795	-0.286237	-0.540032	-0.0166655	-0.0252804	-0.331124	-0.27434	-0.291116	-0.407139	-0.290572	0.0344164	0.095299	-0.597932	-0.423057	-0.698178	-0.553503	0.0463128	0.294531	0.0424295	-0.38677	0.24948	-0.143244	-0.371865	-0.378769	-0.276511	-0.29342	-0.410361	-0.292871	0.0377252	-0.426405	-0.566978	0.0472295	0.300361	0.0432694	0.254418	-0.146732	-0.38799	-0.341869
0.0629847	0.032134	0.840575	-0.159565	0.0181597	NaN	0.0197188	1.82529	-0.314167	0.687705	1.56644	-0.161861	0.338888	-0.105196	1.30404	-2.0091	-0.855603	-0.510938	0.255404	0.309738	1.10593	0.545599	0.975906	-0.394249	0.931576	1.22254	0.0690401	0.921388	-0.160827	NaN	0.0216146	2.00078	-0.316654	0.753821	1.71704	0.371469	0.279958	0.339517	1.21226	0.598053	1.06973	1.34008	0.939625	-0.164743	NaN	0.0220425	-0.324363	0.768742	0.378821	-0.527518
3.61101	2.33698	1.2492	-0.0558788	1.08379	0.936196	1.36428	-2.33899	1.11411	-1.19447	3.07493	-0.179541	-0.0375774	2.08144	2.60211	1.84507	2.18775	0.752867	4.04445	-0.447006	0.141371	-1.30818	-0.626137	0.104669	3.76563	0.156299	3.95818	1.3693	-0.056321	1.0262	1.49545	-2.3575	1.22122	-1.20393	3.37055	-0.0378747	4.43328	-0.450543	0.154962	-1.31854	-0.631092	0.171326	1.3964	-0.0576921	1.04651	1.52505	1.24539	-1.23324	-0.0387968	0.841582
0.17543	0.453472	0.683516	-0.101503	0.907055	1.43586	0.934328	0.0332603	0.895194	-0.0787101	-3.28719	0.371267	-0.298804	-0.349756	0.538167	1.11628	0.475718	-0.59277	-0.0358393	-0.0204241	0.118085	0.0490432	0.528054	1.12328	0.372781	0.578659	0.192296	0.749229	-0.102306	1.5739	1.02415	0.036458	0.981258	-0.079333	-3.31321	-0.301168	-0.0361229	-0.0205857	0.129438	0.0537582	0.578822	0.634292	0.764059	-0.104796	1.60505	1.04443	1.00068	-0.0812643	-0.3085	-0.612007
-0.51269	0.386195	0.583313	0.0371116	0.823529	1.42845	0.878838	-0.0971177	0.624893	-0.320201	-3.18456	0.407664	-0.29148	-0.332822	0.401854	0.98581	0.357393	-0.392568	-0.030048	0.00373879	-0.0168009	-0.100212	0.318455	1.0837	0.163128	0.494573	-0.516747	0.639393	0.0406795	1.56578	0.963329	-0.0978863	0.684971	-0.322735	-3.20977	-0.293787	-0.0302858	0.00409824	-0.0169339	-0.101005	0.349071	0.542122	0.652049	0.0414847	1.59678	0.982397	0.698529	-0.330592	-0.300939	-0.405308
-0.44614	-0.719824	-1.02827	-0.297787	-0.534646	-0.393306	-0.642993	-0.265894	-0.593231	-0.482756	-0.872258	-0.407571	-0.609033	-0.427898	-0.794312	-1.10724	-0.501241	-0.537693	-0.209174	-0.504729	-0.486895	-0.514467	-0.488739	-0.416992	-0.481497	-0.580898	-0.449671	-1.0364	-0.300143	-0.396418	-0.648082	-0.267998	-0.597926	-0.486577	-0.879161	-0.613853	-0.21083	-0.508724	-0.490748	-0.518539	-0.492607	-0.585496	-1.06163	-0.30745	-0.406069	-0.663859	-0.612482	-0.498422	-0.628797	-0.555142
0.563167	0.279726	0.582925	0.485663	0.000509557	0.713814	0.26376	0.0673825	1.45866	0.108058	1.18174	0.515668	1.19943	0.576785	0.599905	0.893377	0.770225	0.839784	0.889988	0.337716	0.286924	0.639038	0.945016	0.905326	0.364821	1.69365	0.61731	0.638967	0.532355	0.78244	0.289117	0.0738607	1.59889	0.118447	1.29535	1.31475	0.975552	0.370184	0.314509	0.700475	1.03587	1.85648	0.651615	0.542892	0.797928	0.29484	1.63054	0.120791	1.34077	0.938741
NaN	2.15108	-0.0164547	1.23037	1.09909	NaN	1.8773	1.90019	2.10587	2.58617	NaN	0.811091	1.51114	2.62341	2.45333	2.16964	3.22564	2.0172	NaN	1.48554	1.95298	1.6827	2.41037	2.31635	NaN	1.1003	NaN	-0.0165849	1.34866	NaN	2.05779	2.08287	2.30833	2.83481	NaN	1.65642	NaN	1.62836	2.14074	1.84448	2.6421	1.20608	-0.0169887	1.37535	NaN	2.09852	2.35402	2.89092	1.68921	2.2549
-0.0817172	-0.188592	-0.499365	-0.0532986	-0.404492	-0.221418	-0.0774801	-0.18486	-0.357706	-0.56615	-0.407138	-0.197026	-0.657495	-0.0796859	-0.489175	-0.332439	-0.0204871	-0.496151	0.233453	-0.256618	-0.43386	-0.525083	-0.189573	-0.367023	-0.10995	-0.49291	-0.0823639	-0.503317	-0.0537204	-0.22317	-0.0780932	-0.186323	-0.360537	-0.57063	-0.41036	-0.662699	0.255897	-0.258649	-0.437293	-0.529239	-0.191074	-0.496811	-0.515571	-0.0550282	-0.228603	-0.0799944	-0.369314	-0.584522	-0.678832	-0.512252
-0.17766	-0.307031	-0.565674	-0.154679	-0.465194	-0.160615	-0.193258	-0.18486	-0.456609	-0.511583	-0.450059	-0.300176	-0.620039	-0.0984916	-0.534734	-0.378772	-0.0894932	-0.678605	0.262254	-0.408135	-0.377421	-0.398802	-0.198024	-0.351427	-0.0847396	-0.478853	-0.179066	-0.57015	-0.155903	-0.161886	-0.194787	-0.186323	-0.460222	-0.515632	-0.453621	-0.624946	0.287467	-0.411364	-0.380408	-0.401958	-0.199591	-0.482643	-0.584031	-0.159699	-0.165827	-0.199529	-0.471426	-0.528185	-0.64016	-0.700627
-0.200763	-0.365994	-0.531604	-0.163623	-0.451269	-0.173752	-0.0871682	-0.210381	-0.511524	-0.516607	-0.43761	-0.346802	-0.616257	-0.207228	-0.567652	-0.39631	-0.0822224	-0.726731	0.251054	-0.423716	-0.49656	-0.484018	-0.260329	-0.378257	-0.120741	-0.427345	-0.202352	-0.535811	-0.164918	-0.175127	-0.0878581	-0.212046	-0.515573	-0.520695	-0.441073	-0.621134	0.27519	-0.427069	-0.50049	-0.487849	-0.26239	-0.430727	-0.548855	-0.168933	-0.179391	-0.089997	-0.528124	-0.533372	-0.636255	-0.750314
0.279592	0.0246421	0.233544	-0.8263	0.108896	0.255565	-0.147195	-0.295569	-0.270903	NaN	0.77452	-1.09332	-0.331715	NaN	-0.133829	0.326407	-0.936499	NaN	NaN	-0.564	-0.454318	-1.05371	-0.31822	0.426572	0.337043	-0.0199402	0.306472	0.255996	-0.832839	0.280135	-0.14836	-0.297908	-0.273046	NaN	0.848982	-0.33434	NaN	-0.568464	-0.457913	-1.06205	-0.320739	-0.0200981	0.261064	-0.853115	0.28568	-0.151972	-0.279694	NaN	-0.342479	NaN
0.085396	-0.379444	0.203966	-0.622907	-0.291517	-0.144182	-0.711417	-0.45599	-0.442254	-0.366387	-0.651786	-0.788727	-0.457623	-0.536681	-0.178171	-0.406015	-0.657751	-0.479198	-0.762608	-0.498776	-0.383638	-0.64875	-0.765796	-0.264668	-0.54423	-0.177547	0.093606	0.223576	-0.627837	-0.145323	-0.717047	-0.459598	-0.445754	-0.369287	-0.656944	-0.461245	-0.768643	-0.502724	-0.386674	-0.653885	-0.771857	-0.178952	0.228001	-0.643122	-0.148861	-0.734504	-0.456606	-0.378277	-0.472474	-0.494749
-0.469904	0.03485	-0.430776	0.359191	1.434	-0.380118	0.220535	0.520117	-0.916243	-0.0216586	-0.816598	-0.0540424	-0.831849	0.0929019	-0.419394	-0.304031	0.0250266	-0.0510608	-0.206073	0.302401	0.289842	0.30103	0.139176	-0.568735	-0.297133	-0.362376	-0.473623	-0.434185	0.393724	-0.383126	0.241737	0.570122	-0.923494	-0.02183	-0.82306	-0.838432	-0.207704	0.331474	0.317707	0.329971	0.152557	-0.365244	-0.444755	0.401517	-0.392454	0.246522	-0.945976	-0.0223614	-0.858844	-0.0527178
0.724184	0.858034	0.494221	1.88102	1.17622	0.0893132	1.69093	1.1284	1.38652	1.65151	0.821914	1.43379	1.49493	1.19802	1.10482	1.32091	1.47185	1.18203	0.90128	0.959473	1.25995	1.31528	1.70387	1.50528	0.936311	1.45271	0.793807	0.541736	2.06186	0.0978998	1.85349	1.23689	1.51982	1.81029	0.900933	1.63865	0.987929	1.05172	1.38108	1.44173	1.86768	1.59237	0.552459	2.10268	0.0998376	1.89018	1.5499	1.84612	1.67109	1.32131
NaN	1.5226	0.634799	1.48543	2.36832	NaN	0.126689	1.4153	0.839594	1.53892	NaN	1.60317	1.47146	2.02767	1.57628	0.226096	1.46164	1.814	1.65602	1.53159	1.59792	1.16441	0.929578	0.596553	1.37093	NaN	NaN	0.695828	1.62824	NaN	0.138868	1.55137	0.920313	1.68687	NaN	1.61293	1.81523	1.67884	1.75154	1.27636	1.01895	NaN	0.709602	1.66047	NaN	0.141617	0.93853	1.72026	1.64486	2.02776
3.00084	0.848131	0.40474	0.0120605	2.16741	-0.560574	1.36019	0.552256	-0.0907725	0.350557	-0.548918	1.65294	0.873823	0.378268	0.936924	0.266543	-0.418988	0.616292	1.62775	1.00436	1.62845	0.449174	-0.410614	-0.213814	2.0638	0.293305	3.28935	0.443652	0.01322	-0.565011	1.49096	0.60535	-0.0914908	0.384259	-0.553263	0.957833	1.78424	1.10092	1.78501	0.492357	-0.413863	0.321503	0.452433	0.0134817	-0.578766	1.52047	-0.0937182	0.391865	0.976792	0.688914
NaN	0.232089	NaN	1.26362	2.31132	NaN	NaN	1.67879	0.769015	1.55321	0.756556	NaN	0.992098	1.22666	NaN	-0.466262	2.34383	1.42827	1.06587	1.10343	2.03979	1.6118	1.42339	1.03241	NaN	NaN	NaN	NaN	1.3851	NaN	NaN	1.84019	0.842948	1.70254	0.829291	1.08748	1.16835	1.20952	2.2359	1.76676	1.56023	NaN	NaN	1.41252	NaN	NaN	0.859633	1.73624	1.109	1.59657
-3.14581	-1.82902	-1.59335	0.218262	-1.66952	-0.497546	-0.324184	-0.54503	-0.135125	-0.081767	-2.56414	0.0153381	-0.782443	-0.489204	-1.82471	-1.36816	-1.21417	-0.462597	-0.087752	0.51448	-0.708158	0.158011	0.148259	-0.561905	-1.25117	-0.109963	-3.17071	-1.60596	0.239246	-0.501484	-0.326749	-0.549343	-0.136194	-0.0824141	-2.58443	-0.788635	-0.0884465	0.563942	-0.713762	0.173203	0.162512	-0.110833	-1.64506	0.243981	-0.513692	-0.334704	-0.13951	-0.0844205	-0.807835	-0.477609
0.698829	1.12055	-0.0813822	1.21726	2.31179	-0.421652	0.491678	0.991468	0.78766	0.588106	0.27798	0.948524	0.838462	1.28348	1.14028	0.160201	0.886544	0.57498	2.0965	1.38996	1.31937	0.616062	0.657113	0.318979	2.18556	1.37379	0.766015	-0.0820263	1.33429	-0.424989	0.538948	1.08679	0.863386	0.644646	0.304705	0.919071	2.29806	1.52359	1.44622	0.67529	0.720288	1.50587	-0.0840232	1.3607	-0.435335	0.549616	0.880476	0.657406	0.937263	0.642734
-1.33201	-1.3699	-1.04957	-1.52059	-2.06987	-0.768005	-0.328559	-1.492	-0.683194	-1.16716	-1.08586	-0.448482	-1.44794	-0.876725	-1.27657	-0.757806	-0.697338	-0.815582	-1.07267	-1.37155	-1.21131	-1.60831	-0.832134	-0.828877	-1.28198	-1.57341	-1.34255	-1.05788	-1.53262	-0.774082	-0.331159	-1.5038	-0.688601	-1.17639	-1.09446	-1.4594	-1.08116	-1.38241	-1.2209	-1.62104	-0.83872	-1.58586	-1.08363	-1.56993	-0.792928	-0.339221	-0.705365	-1.20503	-1.49493	-0.842048
0.00216217	0.270974	0.263412	-1.89489	-0.588233	-1.61819	-2.36936	-0.0669932	-1.3106	-0.596822	0.0677804	0.204196	-0.367533	-0.361912	0.538477	0.178783	-1.70629	-0.151457	-2.09207	-0.262744	-0.23366	-0.648948	-1.47026	-1.55488	-0.739044	-0.645746	0.00237004	0.288736	-1.90988	-1.631	-2.38811	-0.0675233	-1.32097	-0.601545	0.0742969	-0.370442	-2.10863	-0.264823	-0.235509	-0.654084	-1.4819	-0.650856	0.294451	-1.95638	-1.6707	-2.44625	-1.35313	-0.616189	-0.37946	-0.156373
-3.18099	-2.81063	-3.48604	-3.87846	-3.86183	-2.65315	-2.93881	-4.15445	-2.66646	-4.46769	-3.5818	-2.36144	-3.53359	-2.85682	-3.07343	-2.79095	-3.93035	-2.50585	-3.06823	-3.47509	-4.00679	-4.11145	-3.35641	-3.66193	-2.39563	-4.02401	-3.20616	-3.51363	-3.90915	-2.67415	-2.96207	-4.18733	-2.68756	-4.50305	-3.61014	-3.56155	-3.09251	-3.50259	-4.0385	-4.14399	-3.38297	-4.05586	-3.59917	-4.00432	-2.73925	-3.03418	-2.75299	-4.61267	-3.64826	-2.58717
0.0189338	0.0520754	-0.0579271	0.240672	0.371793	0.90967	0.539066	0.0155997	0.369509	0.0818048	0.322417	0.14962	-0.0138379	0.170163	0.294892	0.305977	0.473846	-0.154554	0.380271	-0.0984198	-0.0646007	0.116139	0.455079	0.573351	0.203885	0.213788	0.020754	-0.0583856	0.26381	0.997126	0.590892	0.0170994	0.405034	0.0896695	0.353414	-0.0139474	0.416831	-0.0991987	-0.065112	0.127305	0.49883	0.234341	-0.059807	0.269032	1.01686	0.602588	0.413051	0.0914444	-0.014287	-0.15957
6.2796	3.74572	4.93121	6.95662	4.39386	3.89326	6.62686	2.01732	8.86482	6.54164	7.22417	10.161	2.89623	3.51917	10.635	7.17836	3.59506	2.96959	8.07463	2.96904	4.05785	6.12262	4.24732	8.18744	10.6658	4.67123	6.88332	5.4053	7.62543	4.26756	7.26396	2.21126	9.71708	7.17055	7.9187	3.17467	8.85092	3.25448	4.44797	6.71126	4.65566	5.12032	5.51229	7.77636	4.35203	7.40775	9.90942	7.31248	3.23751	3.31952
2.06723	2.53966	1.6296	2.54001	0.365069	0.00460791	1.2967	2.67633	3.34251	2.94212	0.92101	3.93246	2.84671	3.19052	2.33024	0.325185	2.50841	2.77185	1.58306	2.50451	2.32689	2.51594	2.74032	1.88748	2.1001	2.8925	2.26598	1.78627	2.7842	0.00505092	1.42137	2.93363	3.66386	3.22498	1.00956	3.12039	1.73526	2.74529	2.5506	2.75782	3.00378	3.17058	1.82163	2.83931	0.0051509	1.4495	3.73638	3.28882	3.18215	3.09847
-0.160782	-0.575891	-0.702772	-0.874011	-0.50042	-0.635825	-0.895042	-0.509655	-1.13696	-0.584855	-0.893768	-0.502219	-0.432046	-0.667337	-0.838084	-1.04738	-1.00281	-0.47025	-0.720943	-0.468039	-0.422313	-0.76111	-0.786081	-0.940752	-0.497141	-0.952654	-0.162054	-0.708333	-0.880928	-0.640857	-0.902125	-0.513689	-1.14596	-0.589483	-0.900841	-0.435466	-0.726648	-0.471743	-0.425656	-0.767133	-0.792302	-0.960193	-0.725578	-0.902374	-0.656458	-0.924087	-1.17386	-0.603834	-0.446067	-0.48551
0.370109	0.901149	-0.0800911	-0.421595	-0.365955	-1.41242	-1.74538	0.536856	-0.891162	0.55617	-0.321784	0.979438	0.465451	0.362659	0.457036	-0.378499	-1.05204	0.668126	-1.22192	0.830419	0.368612	0.45158	-0.515627	-1.21047	0.380017	0.209874	0.405692	-0.080725	-0.424932	-1.4236	-1.75919	0.588469	-0.898215	0.60964	-0.324331	0.510199	-1.23159	0.910256	0.40405	0.494996	-0.519708	0.230051	-0.0826902	-0.435277	-1.45826	-1.80202	-0.920082	0.621707	0.520298	0.746856
-0.821574	0.628092	-1.75419	-0.469649	-0.547081	-1.59381	-0.900409	-0.18778	-0.524893	-0.599281	-1.07602	-0.644412	-0.736446	0.370157	0.181386	-1.01343	-0.208524	-0.0569119	1.15445	0.291833	-0.132462	-0.39951	-0.795764	-1.03007	1.13413	0.667749	-0.828075	-1.76807	-0.473366	-1.60642	-0.907535	-0.189266	-0.529047	-0.604024	-1.08453	-0.742274	1.26544	0.31989	-0.13351	-0.402672	-0.802061	0.731947	-1.81111	-0.48489	-1.64553	-0.929629	-0.541926	-0.618729	-0.760345	-0.0587588
-0.323324	0.64173	-0.865297	-1.09344	-0.756091	-1.82232	-2.03611	0.142093	-1.71065	-0.0945827	-0.693669	0.160517	0.0181815	0.686919	0.183676	-1.29382	-0.979348	0.120323	-0.536663	0.226489	-0.0273636	-0.0230622	-1.29034	-1.82001	1.48811	-0.510181	-0.325882	-0.872145	-1.10209	-1.83674	-2.05222	0.155754	-1.72419	-0.0953312	-0.699158	0.0199295	-0.54091	0.248264	-0.0275801	-0.0232447	-1.30055	-0.514218	-0.893377	-1.12892	-1.88145	-2.10218	-1.76616	-0.097652	0.020324	0.134501
2.28257	1.27731	1.97486	0.60696	1.23698	1.14736	1.24257	0.210983	0.867624	0.387361	1.78481	0.842335	0.835761	0.542442	1.89368	1.8391	1.26134	NaN	0.503463	0.521634	1.38259	0.200823	0.912408	1.52375	NaN	-2.66279	2.50202	2.16472	0.665313	1.25766	1.36203	0.231267	0.951037	0.424601	1.9564	0.916111	0.551866	0.571783	1.51551	0.22013	1.00013	-2.68387	2.20757	0.678482	1.28256	1.38899	0.969862	0.433006	0.934244	NaN
-0.634247	-0.24618	-0.882616	-1.88654	-0.3062	-0.270114	-0.620594	-1.16358	-1.54471	-1.63756	0.0825171	-1.10418	-1.96577	-0.78915	-0.109312	0.30236	-0.490912	-1.93912	-0.127918	-1.95834	-1.43157	-1.74254	-1.39403	-1.06828	-0.213535	-1.07529	-0.639266	-0.889601	-1.90147	-0.272251	-0.625505	-1.17279	-1.55694	-1.65052	0.0904504	-1.98133	-0.12893	-1.97383	-1.4429	-1.75633	-1.40506	-1.0838	-0.911258	-1.94776	-0.278879	-0.640733	-1.59484	-1.69071	-2.02956	-2.00205
0.113819	1.15704	-0.253795	0.802295	1.58149	-0.362983	-0.262912	1.12088	0.647421	0.80004	0.393165	1.05453	0.853847	1.12386	0.988242	0.169759	0.651516	0.870699	1.12174	0.895599	0.867428	0.857826	0.257672	0.100435	0.881882	0.839065	0.124761	-0.255803	0.879428	-0.365855	-0.264993	1.22864	0.709664	0.876956	0.430964	0.935936	1.22958	0.981702	0.950822	0.940298	0.282445	0.919733	-0.262031	0.896835	-0.374762	-0.271444	0.723711	0.894314	0.954462	0.973299
0.448439	0.712906	0.725897	1.12339	0.57174	1.01398	1.21401	-0.0675221	1.36784	0.672431	0.976517	0.278208	1.2349	1.04596	0.899571	0.906964	1.34776	0.739728	1.99963	1.11384	0.509619	1.33782	1.31711	0.841078	1.91127	2.08139	0.491551	0.795684	1.2314	1.11147	1.33073	-0.0680565	1.49934	0.737079	1.0704	1.35362	2.19188	1.22093	0.558614	1.46644	1.44373	2.28149	0.811434	1.25577	1.13347	1.35707	1.52902	0.751669	1.38042	0.826895
-1.88585	-0.461955	0.758917	-0.0418141	-1.42411	-1.24248	-0.309267	-0.355728	-1.23198	-0.36171	-2.09302	-0.885808	-2.16946	-0.379122	-0.646777	-0.846904	0.481725	-0.96092	-0.204297	-0.909603	-1.0911	-0.213613	-0.435008	-1.17818	-0.17034	-0.908893	-1.90078	0.83188	-0.042145	-1.25231	-0.311714	-0.358543	-1.24173	-0.364573	-2.10959	-2.18663	-0.205913	-0.916802	-1.09973	-0.215304	-0.438451	-0.916086	0.848346	-0.043171	-1.2828	-0.319303	-1.27196	-0.373448	-2.23986	-0.992103
NaN	1.40174	0.91621	-1.33702	-0.952946	-1.09389	-0.689805	0.680753	-0.589475	0.41727	0.355054	0.725112	0.804199	0.737051	1.53016	0.301724	-0.425268	0.905544	-0.0980499	1.02394	0.461929	-0.00798981	-1.48723	-1.63868	0.310429	0.049478	NaN	1.00429	-1.3476	-1.10255	-0.695264	0.7462	-0.59414	0.457386	0.389189	0.881514	-0.0988259	1.12238	0.506339	-0.00805304	-1.499	0.0542348	1.02417	-1.38041	-1.12939	-0.712191	-0.608605	0.46644	0.898963	1.01225
-0.400787	-1.2278	-1.35504	-2.00979	-0.524465	-1.92847	-2.25662	-0.389776	-2.58987	-1.35212	-1.4841	-1.54175	-1.12985	-1.41006	-1.28455	-1.97439	-1.99869	-1.34182	-1.73497	-0.48297	-0.638919	-1.25503	-2.38488	-2.32926	-0.979525	-1.37068	-0.403959	-1.36576	-2.0257	-1.94374	-2.27448	-0.39286	-2.61037	-1.36282	-1.49584	-1.13879	-1.7487	-0.486792	-0.643976	-1.26496	-2.40376	-1.38153	-1.39901	-2.07501	-1.99106	-2.32985	-2.67392	-1.396	-1.16652	-1.38536
0.741566	NaN	1.3367	0.52239	0.267087	0.469223	0.923698	0.331006	NaN	-0.0692942	0.0243826	0.191754	-0.138013	0.330862	NaN	0.766724	0.739414	0.0775256	0.907615	0.617989	0.0092195	0.513189	0.535199	0.200349	NaN	0.416235	0.812861	1.46521	0.572613	0.514334	1.0125	0.362829	NaN	-0.0698425	0.0267268	-0.139105	0.994873	0.677403	0.0101059	0.562528	0.586653	0.456252	1.49421	0.583947	0.524515	1.03254	NaN	-0.0715429	-0.142491	0.086661
1.4629	1.98244	0.850477	1.81688	1.64973	0.800637	1.4899	1.52871	1.94925	1.60587	1.6635	1.32366	1.42717	1.40131	2.55655	1.9509	1.27503	1.70934	0.79924	1.40336	1.44578	1.48314	1.45136	0.965821	1.67587	1.46434	1.60354	0.932242	1.99156	0.877611	1.63314	1.67568	2.13665	1.76026	1.82342	1.56438	0.876079	1.53828	1.58478	1.62573	1.59089	1.60513	0.950694	2.03098	0.894982	1.66547	2.17895	1.7951	1.59534	1.91077
-2.12956	-1.43744	-1.13645	-0.677468	-2.33901	-1.33243	-0.93493	-1.06821	-0.896771	-0.705751	-1.97272	-0.704771	-0.935308	-0.634687	-1.9625	-2.29492	-0.933335	-0.61355	-0.837951	-0.603617	-1.35176	-0.493212	-0.559639	-1.42083	-0.677791	-1.09959	-2.14641	-1.14544	-0.682829	-1.34298	-0.942329	-1.07667	-0.903868	-0.711337	-1.98833	-0.94271	-0.844583	-0.608394	-1.36245	-0.497115	-0.564068	-1.10829	-1.17333	-0.699452	-1.37567	-0.96527	-0.925873	-0.728654	-0.96566	-0.633461
3.31831	-0.911206	2.5694	-1.45809	-0.581845	-0.545961	0.530445	0.624025	-3.53739	-0.699559	-4.42843	-1.04799	-2.9118	-2.03708	1.10324	-0.762103	-0.425062	-2.66688	2.01329	-2.82548	-1.95322	-1.97143	-1.27573	-3.4157	3.72382	-1.80365	3.63733	2.81643	-1.46963	-0.550282	0.581442	0.684018	-3.56538	-0.705095	-4.46348	-2.93485	2.20684	-2.84784	-1.96867	-1.98703	-1.28583	-1.81793	2.87218	-1.5054	-0.563678	0.592951	-3.65218	-0.722261	-3.0063	-2.75343
0.802611	1.18545	-0.138769	NaN	0.269008	-1.35021	-0.767048	0.0805255	-2.31187	-0.252722	-0.0435544	0.768237	0.390308	0.0298437	0.991541	0.445885	-1.72607	0.401242	NaN	0.538414	0.315819	-0.317485	NaN	NaN	0.434022	0.0969348	0.879774	-0.139867	NaN	-1.36089	-0.773119	0.0882672	-2.33017	-0.254722	-0.0438991	0.427832	NaN	0.590178	0.346182	-0.319997	NaN	0.106254	-0.143272	NaN	-1.39402	-0.79194	-2.3869	-0.260924	0.4363	0.448523
-0.398102	1.52609	0.115014	1.86784	1.22534	0.412123	0.922009	0.959259	2.15761	1.53647	1.56304	2.06665	1.67863	1.74085	1.41877	0.2909	1.54989	1.43059	1.11648	1.73429	1.28504	1.9889	1.63034	1.38845	1.17912	2.18939	-0.401252	0.126072	2.04742	0.451745	1.01065	1.05148	2.36505	1.68418	1.71332	1.84001	1.22382	1.90103	1.40858	2.18011	1.78708	2.39988	0.128567	2.08794	0.460687	1.03066	2.41186	1.71752	1.87643	1.59917
1.63215	1.62994	2.18755	1.80434	1.67653	2.49085	2.39132	1.37004	3.26106	2.24363	3.09263	2.06866	2.60307	1.81565	1.14566	1.1115	2.09508	2.17278	2.62719	1.57693	1.61975	1.6397	2.8069	1.95223	2.79734	2.45161	1.78907	2.39786	1.9778	2.73032	2.62123	1.50175	3.57458	2.45934	3.38995	2.85333	2.87977	1.72854	1.77548	1.79734	3.07676	2.68731	2.44533	2.01695	2.78437	2.67311	3.64533	2.50802	2.90981	2.42881
-0.203706	2.40871	1.40668	2.78901	0.152012	-0.0587952	1.99914	2.18988	2.90574	2.44186	1.0679	3.4591	2.25873	2.80063	2.30343	2.28074	3.29203	2.37745	0.684153	2.16235	1.83725	2.59806	3.42083	2.75941	-0.129262	2.01517	-0.205318	1.54191	3.05715	-0.0592605	2.19134	2.40042	3.1851	2.67663	1.17057	2.47589	0.749928	2.37024	2.01388	2.84784	3.74971	2.20891	1.57243	3.11766	-0.0607032	2.23472	3.24815	2.72961	2.52489	2.6576
1.26642	1.56479	0.797782	1.34621	2.17992	0.364413	0.468987	1.30288	1.06916	1.25169	1.19786	1.51975	1.32279	1.49268	1.39025	1.06987	1.13259	1.33071	1.4346	1.42694	1.40813	1.2368	0.852707	1.06109	1.3463	1.01796	1.38817	0.87448	1.47564	0.399448	0.514075	1.42814	1.17195	1.37203	1.31303	1.44996	1.57252	1.56413	1.54351	1.3557	0.934686	1.11582	0.89179	1.50485	0.407354	0.524251	1.19515	1.39919	1.47866	1.48752
-0.535615	0.0439457	-1.07246	-0.460672	0.148907	-1.62291	-1.11609	0.160149	-0.951133	-0.346515	-0.487552	-0.0286234	-0.103071	-0.302012	-0.406056	-0.738541	-0.885911	-0.120911	-0.936611	0.241831	-0.228556	-0.275437	-1.23773	-1.09943	-0.229233	-0.70406	-0.539854	-1.08095	-0.464317	-1.63575	-1.12492	0.175545	-0.95866	-0.349257	-0.491411	-0.103886	-0.944023	0.265081	-0.230365	-0.277617	-1.24753	-0.709631	-1.10727	-0.475621	-1.67558	-1.15231	-0.981999	-0.35776	-0.106416	-0.124835
-0.213387	1.15975	0.0476822	0.971002	-0.138362	0.10213	1.24921	1.44151	0.899546	1.29356	1.09201	0.376363	1.17074	1.94003	0.383872	0.0613895	1.72917	1.36381	1.58133	1.1381	0.956321	1.192	1.37266	0.774856	1.09021	1.48061	-0.215076	0.0522664	1.06435	0.111949	1.36931	1.5801	0.986028	1.41793	1.19699	1.2833	1.73336	1.24752	1.04826	1.3066	1.50463	1.62296	0.0533009	1.08542	0.114165	1.39642	1.00555	1.44599	1.3087	1.52452
0.547086	1.16344	0.901235	1.90483	0.0319887	0.621853	1.46379	0.844961	1.18058	0.800169	0.727321	1.23328	1.39813	1.41844	0.814599	0.869824	1.72333	1.2538	1.0261	1.39454	0.437207	1.79796	1.81659	0.808398	1.5253	1.87507	0.599683	0.98788	2.08797	0.681638	1.60452	0.926196	1.29408	0.877097	0.797246	1.53255	1.12475	1.52862	0.47924	1.97082	1.99124	2.05534	1.00743	2.12929	0.695131	1.63628	1.31969	0.894458	1.56288	1.40154
0.738927	1.35802	0.209402	0.0687908	1.33909	-1.06249	-1.13689	1.50744	-0.443007	1.12262	0.677901	1.39223	1.1546	1.08121	0.997042	0.0697475	-0.305801	1.2189	-0.238956	1.31535	1.30932	1.00445	-0.216233	-0.652123	1.3307	0.440147	0.809967	0.229534	0.0754044	-1.0709	-1.14588	1.65237	-0.446513	1.23055	0.743075	1.2656	-0.240847	1.44181	1.4352	1.10102	-0.217944	0.482462	0.234077	0.0768969	-1.09697	-1.17378	-0.457383	1.2549	1.29065	1.36253
0.393661	0.215012	-0.163677	-1.33535	0.103118	-1.62306	-1.77963	0.544277	-1.80363	0.275362	-0.167287	0.110061	0.16502	-0.297071	-0.189465	-1.26629	-1.63932	0.17885	-1.20612	0.12987	0.285053	0.0968795	-1.51223	-1.76187	0.193882	-0.498088	0.431508	-0.164973	-1.34592	-1.6359	-1.79372	0.596604	-1.81791	0.301835	-0.16861	0.180885	-1.21566	0.142356	0.312458	0.106194	-1.52419	-0.50203	-0.168989	-1.37869	-1.67573	-1.83739	-1.86217	0.307809	0.184465	0.199926
-1.18859	-0.883783	-1.49914	-0.736657	-1.27864	-1.01459	-0.934616	-0.743093	-1.24624	-0.948856	-1.65498	-1.28034	-0.958235	-0.927176	-1.3054	-1.71337	-1.05705	-0.952732	-0.938935	-0.893695	-0.968008	-0.892546	-1.27662	-1.18035	-1.12637	-1.06787	-1.198	-1.51101	-0.742487	-1.02262	-0.942013	-0.748974	-1.25611	-0.956365	-1.66807	-0.965818	-0.946365	-0.900768	-0.975668	-0.899609	-1.28673	-1.07632	-1.54779	-0.760563	-1.04752	-0.964946	-1.28669	-0.979648	-0.989331	-0.98365
2.15455	1.5438	1.17179	2.49556	0.351712	0.704537	1.82931	1.62785	2.07747	1.58806	1.05565	2.16015	2.06041	1.92877	1.0264	1.02936	2.58875	2.47005	0.900729	1.65937	0.974827	1.87474	2.67828	1.36994	0.878759	1.53366	2.36168	1.28445	2.73548	0.772272	2.00518	1.78435	2.27719	1.74073	1.15714	2.2585	0.987326	1.81891	1.06855	2.05498	2.93577	1.6811	1.30987	2.78963	0.787558	2.04487	2.32227	1.77519	2.30321	2.76111
-0.716433	-0.631349	-0.646785	-1.0122	-0.881445	-1.17101	-1.36954	-0.72318	-0.554553	-0.592285	-1.30358	-0.12289	-0.472533	-0.304403	-0.891368	-1.09181	-0.506956	-0.524381	-0.983583	-0.532329	-0.719691	-0.684551	-0.825211	-0.834352	-0.843966	-0.845773	-0.722103	-0.651903	-1.02021	-1.18027	-1.38038	-0.728903	-0.558942	-0.596972	-1.3139	-0.476273	-0.991367	-0.536542	-0.725386	-0.689968	-0.831741	-0.852466	-0.667774	-1.04504	-1.20901	-1.41399	-0.572549	-0.611505	-0.487868	-0.541397
1.36121	0.886424	0.33561	0.186829	0.642018	NaN	-0.423555	0.844142	-1.1545	0.757051	-1.33399	1.06261	0.805462	0.593421	0.937479	-0.470782	NaN	0.899145	NaN	1.25748	0.174344	0.597208	-0.378263	-0.0120657	0.61244	NaN	1.49207	0.367875	0.204791	NaN	-0.426907	0.925298	-1.16364	0.829834	-1.34455	0.882899	NaN	1.37837	0.191106	0.654624	-0.381256	NaN	0.375157	0.208845	NaN	-0.4373	-1.19197	0.84626	0.900375	1.0051
NaN	-1.50413	-0.29399	NaN	-0.778061	-0.0758664	-0.0469916	NaN	-0.292065	-0.989836	-0.362466	-1.22704	-0.80028	-0.579167	NaN	-0.105821	-0.371732	-0.712225	NaN	-1.01116	-0.938384	-0.761748	-0.560577	-0.234637	-0.90789	-0.460111	NaN	-0.296316	NaN	-0.0764668	-0.0473635	NaN	-0.294376	-0.997669	-0.365334	-0.806614	NaN	-1.01916	-0.94581	-0.767776	-0.565013	-0.463753	-0.30353	NaN	-0.0783283	-0.0485165	-0.301543	-1.02196	-0.82625	-0.735338
0.47176	-0.104364	0.566708	0.0692963	0.038249	0.743029	0.490897	-0.244027	0.448794	-0.104916	0.474318	-0.199794	-0.173931	-0.0313117	0.0722566	0.707274	0.46373	-0.162118	0.159784	-0.191806	-0.190324	-0.0954257	0.319315	0.502512	-0.0157227	0.0117609	0.517115	0.621191	0.0759585	0.814464	0.538091	-0.245958	0.491941	-0.105746	0.519919	-0.175307	0.175146	-0.193324	-0.191831	-0.0961809	0.350013	0.0128916	0.633487	0.077462	0.830586	0.548742	0.501678	-0.10832	-0.179575	-0.167379
-0.827693	-0.598147	-0.700879	-0.25089	-0.511165	0.27497	0.174308	-0.389172	-0.231428	-0.353721	-0.343399	-0.168935	-0.571787	-0.330178	-0.241214	-0.115732	0.123535	-0.493064	-0.0438565	-0.709648	-0.630691	-0.47767	-0.256609	-0.200905	-0.184529	-0.377157	-0.834243	-0.706426	-0.252876	0.301405	0.191066	-0.392252	-0.233259	-0.356521	-0.346116	-0.576312	-0.0442036	-0.715264	-0.635682	-0.48145	-0.25864	-0.380142	-0.723624	-0.259032	0.307371	0.194848	-0.238938	-0.3652	-0.590343	-0.509065
-0.835369	0.224753	-0.673633	0.964995	0.808243	-0.0209758	1.05199	0.953421	0.315974	1.26427	0.0132629	-0.100098	0.610453	0.695586	-0.0478038	-0.00424136	0.863912	1.02837	0.543352	0.735345	1.0348	0.863278	1.19224	0.852755	0.315925	0.375525	-0.84198	-0.678964	1.05777	-0.0211418	1.15313	1.04508	0.346352	1.38582	0.0145379	0.669142	0.59559	0.806042	1.13428	0.946274	1.30687	0.411628	-0.695494	1.07871	-0.0216565	1.17595	0.353208	1.41325	0.682387	1.14954
-0.345892	NaN	NaN	NaN	0.0997735	-0.0405211	NaN	0.858498	NaN	1.52367	-0.287674	-0.737536	0.0673163	NaN	-0.766822	-0.967181	0.700132	NaN	0.294863	0.52588	0.82625	1.81938	NaN	0.0126371	NaN	0.112328	-0.348629	NaN	NaN	-0.0408418	NaN	0.941035	NaN	1.67016	-0.289951	0.0737881	0.323211	0.576438	0.905686	1.99429	NaN	0.123127	NaN	NaN	-0.041836	NaN	NaN	1.70322	0.0752486	NaN
-0.563905	-0.662325	-0.580495	0.0359337	-0.137111	0.150342	0.00624561	-0.333699	-0.172042	-0.553705	-0.618436	-0.350472	-0.522545	-0.77833	-0.560788	-0.213942	-0.145275	-0.450128	-0.263259	-0.236279	-0.506958	-0.0834689	0.0101321	-0.012505	-0.619167	-0.642907	-0.568367	-0.585089	0.0393884	0.164796	0.00684606	-0.33634	-0.173404	-0.558086	-0.62333	-0.526681	-0.265342	-0.238149	-0.51097	-0.0841295	0.0111062	-0.647995	-0.599333	0.0401681	0.168058	0.00698157	-0.177625	-0.571673	-0.539503	-0.464735
5.23081	3.58753	2.78789	3.20426	4.40762	2.51628	3.76228	3.41431	3.40718	2.74669	2.00385	2.49139	2.22655	1.98209	1.27755	2.52962	2.64715	2.77147	4.3747	3.22658	4.11096	2.35538	3.7732	2.58537	3.55278	3.90414	5.7337	3.05592	3.51232	2.7582	4.12399	3.74256	3.73474	3.01076	2.1965	2.44061	4.79528	3.53679	4.50619	2.58183	4.13596	4.27949	3.11641	3.58184	2.81279	4.20562	3.80867	3.07036	2.48892	3.09805
0.735735	0.307547	0.962394	0.210101	0.288683	0.0455208	0.432583	0.141966	1.58813	0.190956	NaN	0.45542	0.0755487	0.22256	0.126471	1.13063	0.136154	0.319184	0.460044	-0.134095	-0.0570837	0.287801	0.146649	0.483992	0.516659	0.110209	0.806468	1.05492	0.2303	0.0498971	0.474172	0.155614	1.74081	0.209314	NaN	0.0828119	0.504272	-0.135156	-0.0575355	0.31547	0.160748	0.120805	1.0758	0.234859	0.0508848	0.483557	1.77527	0.213457	0.0844511	0.356795
0.568449	1.5201	-0.0240943	1.29048	0.238486	0.268516	0.85756	1.34915	0.54202	0.276729	-0.960175	0.382031	0.591144	1.97485	1.1895	0.784016	2.09025	0.466181	1.07039	0.869098	0.412831	1.44093	1.18396	0.239814	1.77275	0.988665	0.6231	-0.024285	1.41455	0.294331	0.940005	1.47885	0.59413	0.303333	-0.967774	0.647977	1.17329	0.952653	0.45252	1.57946	1.29779	1.08372	-0.0248762	1.44254	0.300157	0.958612	0.60589	0.309337	0.660803	0.521114
1.32902	1.06083	NaN	1.26358	1.48302	0.105744	1.9819	1.63781	1.9344	0.548867	0.0954693	-3.90363	-1.10093	2.90747	-0.315405	0.4175	1.8779	1.42936	2.13632	1.14754	-0.131915	1.04033	-0.631403	NaN	1.44694	1.98148	1.45679	NaN	1.38506	0.11591	2.17244	1.79527	2.12037	0.601635	0.104648	-1.10964	2.3417	1.25786	-0.132959	1.14034	-0.636399	2.17198	NaN	1.41248	0.118205	2.21544	2.16235	0.613544	-1.13666	1.59779
-2.99827	-3.50861	-3.22052	-2.5444	-3.48135	-1.81119	-1.5216	-1.95067	-3.33202	-1.7255	-2.84037	-3.47677	-3.13425	-2.03129	-3.54725	-3.66701	-1.5829	-2.50312	-2.23426	-2.43428	-2.53005	-2.34487	-1.70823	-2.82354	-3.18153	-2.93302	-3.02199	-3.24601	-2.56454	-1.82552	-1.53364	-1.96611	-3.35839	-1.73916	-2.86284	-3.15905	-2.25195	-2.45354	-2.55007	-2.36343	-1.72175	-2.95623	-3.32503	-2.62697	-1.86997	-1.57098	-3.44015	-1.7815	-3.23596	-2.58435
2.01985	1.83064	0.794853	1.64274	1.88339	1.75244	2.00064	0.89419	1.67128	1.35798	1.98554	0.74536	1.70905	1.39757	1.8618	1.9796	1.79822	1.2841	2.76932	1.61505	1.32971	1.30219	2.04261	1.09491	2.21713	2.2842	2.21404	0.87127	1.80067	1.92092	2.19298	0.980158	1.83196	1.48854	2.17643	1.87336	3.03557	1.77033	1.45754	1.42739	2.23899	2.5038	0.888516	1.83631	1.95894	2.23639	1.86822	1.518	1.91044	1.43542
-1.72916	-1.14496	-1.50355	-1.70629	-1.71347	-1.60661	-2.06088	-1.00613	-1.39952	-1.26228	-1.80978	-0.707995	-1.28524	-1.06404	-1.53145	-1.5517	-1.28618	-1.20892	-2.02344	-1.06436	-1.47737	-1.47561	-1.5301	-1.65788	-1.54715	-1.41911	-1.74284	-1.51545	-1.71979	-1.61932	-2.07719	-1.01409	-1.41059	-1.27227	-1.8241	-1.29541	-2.03945	-1.07278	-1.48906	-1.48729	-1.5422	-1.43034	-1.55234	-1.76166	-1.65874	-2.12776	-1.44493	-1.30325	-1.32695	-1.24815
-1.22045	-1.02323	-0.710939	-0.11638	-0.433735	-0.206205	-0.0940576	-0.481096	-1.03141	-0.680255	-0.743911	-0.946382	-1.00398	-0.631387	-0.894999	-0.699849	-0.2851	-0.943542	-0.461759	-0.784648	-0.706474	-0.52011	-0.460896	-0.729814	-0.949085	-0.680469	-1.23011	-0.716566	-0.117301	-0.207836	-0.094802	-0.484903	-1.03958	-0.685639	-0.749798	-1.01193	-0.465414	-0.790858	-0.712065	-0.524226	-0.464543	-0.685854	-0.734011	-0.120156	-0.212896	-0.09711	-1.06489	-0.702331	-1.03656	-0.974162
-3.72612	-6.63528	-3.90681	-3.75758	-4.97776	-2.53314	-2.56942	-2.59529	-3.9175	-3.93065	-3.67937	-2.8066	-4.11044	-4.46223	-5.06576	-5.53255	-3.21242	-4.1641	-2.35839	-4.27543	-3.18958	-3.8884	-4.88522	-4.54207	-2.60979	-4.20215	-3.7556	-3.93773	-3.78731	-2.55318	-2.58976	-2.61583	-3.9485	-3.96176	-3.70849	-4.14297	-2.37706	-4.30926	-3.21483	-3.91918	-4.92388	-4.23541	-4.03359	-3.87952	-2.61534	-2.65281	-4.04463	-4.0582	-4.24383	-4.29923
2.42155	2.68993	2.46665	1.18357	-1.32387	2.00744	3.05889	0.186728	0.790787	2.07905	-1.75165	1.02511	1.29029	4.49868	4.35012	NaN	3.81805	2.85806	5.28206	1.85065	2.71676	1.41023	3.60087	2.15016	5.14765	3.96631	2.65436	2.70379	1.29735	2.20043	3.35297	0.20468	0.866813	2.27893	-1.76551	1.41434	5.78988	2.02857	2.97795	1.54581	3.94706	4.34763	2.75731	1.32303	2.24399	3.41934	0.883971	2.32404	1.44233	3.19485
0.955884	-1.62376	2.38535	-0.428126	-3.06192	0.0763538	2.03907	-2.83121	1.17523	1.45624	-3.20739	2.27926	0.37605	-0.610697	-2.73084	-3.60866	-0.467429	0.893737	3.90177	0.405389	1.6434	0.222963	1.77592	-0.350595	4.08641	2.8273	1.04778	2.61468	-0.431514	0.0836944	2.23511	-2.85361	1.28822	1.59624	-3.23277	0.412203	4.27688	0.444363	1.8014	0.244399	1.94666	3.09912	2.66643	-0.442019	0.0853511	2.27935	1.31371	1.62783	0.420362	0.999052
3.83041	-0.00838205	-0.726424	-1.54033	0.288845	-1.89523	1.3614	0.18364	-1.33878	-0.697458	-0.949409	0.867928	-0.460859	0.243067	0.433377	-1.44175	-0.539895	-0.16848	2.49624	-0.918127	1.51824	-0.0577693	-1.42263	-1.85064	2.56177	-1.2428	4.19867	-0.732173	-1.55252	-1.91023	1.49228	0.201296	-1.34938	-0.702978	-0.956922	-0.464506	2.73623	-0.925393	1.6642	-0.0582265	-1.43389	-1.25263	-0.749998	-1.59031	-1.95674	1.52182	-1.38223	-0.720092	-0.475814	-0.173948
3.37598	NaN	NaN	2.90295	4.23644	2.21969	3.91394	3.39632	NaN	2.29418	NaN	2.0348	2.07548	3.7904	NaN	NaN	NaN	2.26118	3.09922	2.17232	3.47361	NaN	2.71003	1.7484	2.43133	3.67792	3.70055	NaN	3.18204	2.43309	4.29023	3.72284	NaN	2.51475	NaN	2.27502	3.39718	2.38116	3.80756	NaN	2.97057	4.03152	NaN	3.24502	2.48125	4.37515	NaN	2.56452	2.32005	2.52763
0.412941	0.182499	0.235907	-0.00458085	0.636595	0.689744	0.542237	-0.232361	0.0347115	-0.0401719	0.471434	-0.314968	-0.176268	-0.148046	0.325335	0.738698	0.324325	-0.301751	0.418782	-0.320096	-0.0425286	-0.279943	0.299814	0.601669	0.496898	-0.000383736	0.452641	0.258587	-0.0046171	0.756056	0.594367	-0.2342	0.0380486	-0.0404899	0.516758	-0.177663	0.459044	-0.32263	-0.0428652	-0.282159	0.328638	-0.000386773	0.263706	-0.0047295	0.771021	0.606132	0.0388018	-0.0414756	-0.181988	-0.311543
2.2328	1.14924	2.63376	1.14073	4.19766	-0.391434	-0.0166246	1.96093	0.55989	1.28208	0.592916	1.20146	1.5605	0.880421	0.517655	-0.597397	-0.152466	1.69699	-0.00117065	2.10248	2.67248	1.1473	0.815696	0.330517	0.521605	1.80857	2.44746	2.88697	1.2504	-0.394531	-0.0167561	2.14946	0.613718	1.40534	0.649919	1.71052	-0.00117991	2.30461	2.92941	1.2576	0.894117	1.98245	2.94411	1.27515	-0.404136	-0.0171641	0.625865	1.43316	1.74438	1.89696
NaN	4.22353	NaN	4.52095	NaN	2.83746	4.86367	4.84999	4.42986	4.35729	3.63131	4.15331	4.59765	5.52094	4.99462	3.17868	5.72264	4.07671	3.80494	3.78855	4.89041	4.32398	6.27183	5.89181	NaN	4.68992	NaN	NaN	4.95559	3.11025	5.33127	5.31627	4.85574	4.7762	3.98042	5.03967	4.17075	4.15278	5.36058	4.73969	6.8748	5.14081	NaN	5.05368	3.17182	5.43679	4.95186	4.87074	5.13942	4.55709
-0.21326	-0.544478	-0.457944	-0.172647	-0.277983	0.111797	-0.0171122	-0.422795	-0.267956	-0.283722	-0.178815	-0.212988	-0.419379	-0.198334	-0.452661	-0.191787	0.0892357	-0.308837	-0.0557768	-0.606169	-0.417596	-0.318985	0.0667935	-0.0161955	0.033622	-0.339465	-0.214948	-0.461568	-0.174013	0.122546	-0.0172477	-0.426141	-0.270076	-0.285967	-0.18023	-0.422698	-0.0562182	-0.610966	-0.420901	-0.32151	0.073215	-0.342151	-0.472805	-0.178249	0.124971	-0.0176676	-0.276651	-0.292929	-0.432988	-0.31886
0.705795	1.14562	1.09162	1.67918	0.242769	0.690825	1.74384	1.62758	0.978172	1.6782	0.561183	1.12846	1.17093	1.62335	0.873049	0.213279	1.87686	1.29876	1.91903	1.08541	1.32913	1.74113	1.71143	1.54308	1.22432	1.3176	0.77365	1.19656	1.84061	0.75724	1.9115	1.78406	1.07221	1.83955	0.615135	1.2835	2.10353	1.18976	1.45692	1.90852	1.87596	1.44428	1.22025	1.87705	0.772229	1.94933	1.09344	1.87596	1.3089	1.4518
0.228077	-0.252971	0.245727	-0.17921	-0.131502	0.373413	0.1496	-0.464026	0.206259	-0.28781	-0.212895	-0.139896	-0.400187	-0.378408	-0.20221	0.272749	0.473538	-0.282972	0.160287	-0.533225	-0.439837	-0.192567	0.0308809	0.104298	0.073715	-0.300677	0.250005	0.269352	-0.180628	0.409313	0.163983	-0.467698	0.226089	-0.290088	-0.21458	-0.403354	0.175697	-0.537444	-0.443318	-0.194091	0.0338498	-0.303056	0.274683	-0.185026	0.417415	0.167229	0.230564	-0.29715	-0.413173	-0.292155
0.512248	-0.114482	0.495706	-0.0593699	-0.0231162	0.577625	0.397524	-0.347181	0.29509	-0.232772	0.463752	-0.132392	-0.203556	-0.0700726	0.238425	0.53163	0.309803	-0.234002	0.446912	-0.323352	-0.269965	-0.17106	0.169486	0.373506	0.174515	0.0601185	0.561496	0.543363	-0.0598397	0.633158	0.435742	-0.349928	0.32346	-0.234614	0.508338	-0.205167	0.489879	-0.325911	-0.272102	-0.172414	0.185781	0.0658983	0.554118	-0.0612965	0.645691	0.444367	0.329863	-0.240326	-0.210162	-0.241596
NaN	1.24441	-0.515838	2.03871	0.36817	0.248859	2.07767	2.0627	2.25357	2.49824	0.990966	1.74942	2.52414	2.11548	1.31866	-0.846192	2.2731	2.49457	2.02667	1.73776	2.52728	2.06302	2.56771	1.9823	1.23071	2.03179	NaN	-0.51992	2.23472	0.272785	2.27742	2.261	2.47023	2.73843	1.08624	2.76681	2.22151	1.90483	2.77025	2.26136	2.81457	2.22712	-0.532578	2.27895	0.278184	2.3225	2.51913	2.79263	2.82157	2.78852
-1.43565	-0.368375	-0.894145	-0.0463808	-1.45235	-0.477248	-0.426741	-0.626291	-0.525131	-0.759806	-2.04573	-0.634094	-1.16935	-0.208653	-0.506578	-0.0686219	-0.230309	-0.57708	-1.03339	-0.455907	-0.932131	-0.104094	-0.202564	-0.272611	-1.16043	-0.723149	-1.44701	-0.901221	-0.0467479	-0.481024	-0.430118	-0.631248	-0.529286	-0.765819	-2.06192	-1.1786	-1.04157	-0.459515	-0.939508	-0.104918	-0.204167	-0.728872	-0.923161	-0.0478859	-0.492735	-0.440589	-0.542172	-0.784463	-1.20729	-0.595807
NaN	0.55757	0.692982	NaN	0.344383	1.16148	NaN	-0.217746	0.910974	NaN	1.05987	NaN	0.0811532	0.191472	1.03778	1.36199	1.02816	-0.443392	NaN	-0.387913	-0.200788	-0.466912	0.10374	NaN	NaN	NaN	NaN	0.759606	NaN	1.27315	NaN	-0.219469	0.998555	NaN	1.16177	0.0889552	NaN	-0.390983	-0.202377	-0.470607	0.113714	NaN	0.774641	NaN	1.29835	NaN	1.01832	NaN	0.090716	-0.457781
2.83948	2.49207	3.77854	2.93874	2.86058	2.86668	3.07976	2.27656	5.68291	2.53695	1.79002	3.75412	3.04238	2.89178	2.79579	3.04019	3.38133	2.78281	2.58749	2.36576	2.48342	2.47683	4.02051	3.97005	1.57693	3.76608	3.11246	4.14181	3.22127	3.14229	3.37585	2.49543	6.22927	2.78085	1.96211	3.33488	2.83625	2.5932	2.72218	2.71495	4.40704	4.12815	4.22379	3.28504	3.20448	3.44267	6.35257	2.83589	3.40089	3.11073
-0.205366	-0.3449	-0.611945	-0.301718	-0.569397	-0.22626	-0.129037	-0.257055	-0.464045	-0.64461	-0.455685	-0.36071	-0.712135	-0.172816	-0.615081	-0.448179	-0.150955	-0.857432	0.0393589	-0.447601	-0.530893	-0.45811	-0.352165	-0.426933	-0.13896	-0.506718	-0.206992	-0.616788	-0.304106	-0.228051	-0.130058	-0.259089	-0.467718	-0.649711	-0.459291	-0.71777	0.0431429	-0.451143	-0.535095	-0.461736	-0.354952	-0.510729	-0.631803	-0.31151	-0.233603	-0.133224	-0.479104	-0.665528	-0.735244	-0.885257
-1.02493	-0.561605	-0.733819	0.187358	-0.956149	-0.451785	0.21713	0.142433	-0.81189	-0.168935	-0.671892	-0.619398	-0.579682	0.0204573	-0.857072	-0.789438	0.110618	-0.33633	0.693314	-0.0590942	-0.284127	0.303658	-0.0687327	-0.561394	0.0990594	-0.482137	-1.03304	-0.739627	0.205371	-0.455361	0.238005	0.156126	-0.818315	-0.170272	-0.677209	-0.584269	0.75997	-0.0595619	-0.286376	0.332852	-0.0692766	-0.485952	-0.757633	0.209436	-0.466446	0.242716	-0.838237	-0.174417	-0.598493	-0.347244
-1.89017	0.934854	-0.063179	1.88837	-0.0882408	-1.07105	0.577495	1.37316	0.346076	1.55688	0.153396	1.62002	0.483464	1.81526	1.11834	0.0386755	2.09382	1.03462	-0.45359	1.37718	0.962024	1.47082	1.71853	0.50167	0.983337	0.460911	-1.90513	-0.063679	2.06992	-1.07953	0.633015	1.50518	0.379347	1.70655	0.168143	0.529944	-0.457179	1.50958	1.05451	1.61222	1.88375	0.505223	-0.0652293	2.11089	-1.10581	0.645545	0.386856	1.74033	0.540434	1.15654
-0.354108	-0.41471	-0.615565	-0.195158	-0.502239	-0.083904	-0.168814	-0.232226	-0.544026	-0.541861	-0.550915	-0.384998	-0.664029	-0.324141	-0.614281	-0.500933	-0.0783727	-0.694708	0.138018	-0.401509	-0.557187	-0.428827	-0.21253	-0.477556	-0.177783	-0.428604	-0.35691	-0.620436	-0.196702	-0.084568	-0.17015	-0.234064	-0.548331	-0.54615	-0.555275	-0.669284	0.151287	-0.404686	-0.561597	-0.432221	-0.214212	-0.431996	-0.635541	-0.201491	-0.0866268	-0.174292	-0.56168	-0.559446	-0.685577	-0.717253
NaN	-0.906782	-1.25655	-0.852779	-0.387507	-0.0882717	-0.248602	-1.50896	-0.329897	-1.05168	-0.651566	-1.31296	-0.6176	-0.608837	-0.65109	-0.126079	-0.45322	-0.99058	-0.594958	-1.33685	-1.30478	-1.18449	-0.548761	-0.498992	NaN	NaN	NaN	-1.26649	-0.859528	-0.0889702	-0.25057	-1.5209	-0.332508	-1.06	-0.656723	-0.622488	-0.599666	-1.34742	-1.3151	-1.19387	-0.553104	NaN	-1.29732	-0.880453	-0.0911362	-0.25667	-0.340603	-1.08581	-0.637642	-1.02273
0.21624	-0.222717	0.346351	-0.160919	-0.198634	0.448367	0.21474	-0.598742	0.174868	-0.275882	0.0838414	-0.333907	-0.323807	-0.328413	0.0482159	0.292728	0.0922944	-0.328389	0.441093	-0.446887	-0.367796	-0.2811	-0.0284014	0.346664	0.0694231	-0.150437	0.237029	0.37965	-0.162192	0.491473	0.235385	-0.603481	0.19168	-0.278065	0.0919019	-0.32637	0.4835	-0.450423	-0.370706	-0.283324	-0.0286261	-0.151628	0.387164	-0.166141	0.501201	0.240044	0.195474	-0.284835	-0.334315	-0.339045
1.86558	0.352054	1.89889	NaN	2.72677	0.212426	NaN	1.91666	NaN	0.302118	NaN	1.61735	0.434751	-0.403058	0.265665	-0.555289	NaN	0.461158	0.643742	0.652891	1.56687	0.676177	NaN	-1.03059	1.09223	-0.0690339	2.04494	2.08145	NaN	0.232848	NaN	2.10093	NaN	0.331164	NaN	0.476548	0.705632	0.71566	1.71751	0.741184	NaN	-0.0695802	2.12265	NaN	0.237457	NaN	NaN	0.337719	0.485981	0.515499
0.914841	0.60014	1.44207	0.990449	0.984789	0.75286	0.926015	0.462734	1.44764	1.46273	0.934477	-0.130327	0.776715	0.853834	0.588736	0.880427	1.44282	0.940782	1.51146	0.160075	0.568526	0.96768	1.43481	1.21579	0.341389	0.847932	1.00279	1.58071	1.08567	0.82524	1.01504	0.507221	1.58682	1.60335	1.02432	0.851389	1.65677	0.175465	0.623184	1.06071	1.57275	0.929452	1.612	1.10716	0.841575	1.03513	1.61823	1.63509	0.868241	1.05164
-0.323913	-0.568267	-0.338397	-0.142529	-0.976188	-0.0419462	-0.0430078	-0.472131	0.162138	-0.528672	-0.548918	-0.408462	-0.123046	-0.27518	-0.548226	-0.309754	0.156371	-0.423218	-0.195732	-0.463575	-0.622205	-0.517943	-0.0558953	-0.175398	-0.426953	-0.450095	-0.326476	-0.341075	-0.143657	-0.0422782	-0.0433481	-0.475868	0.177726	-0.532856	-0.553263	-0.12402	-0.197281	-0.467244	-0.62713	-0.522042	-0.0563376	-0.453657	-0.349378	-0.147154	-0.0433074	-0.0444034	0.181244	-0.545828	-0.127039	-0.436952
0.780129	1.31805	0.923266	0.130492	1.00264	-1.126	-1.2062	1.01419	-0.123057	1.31116	0.377698	1.69539	1.36066	0.462158	1.02619	0.285037	-1.13482	1.03986	-0.384881	1.34183	1.32636	1.03884	-0.252879	-0.430193	1.79772	0.890239	0.855131	1.01203	0.143037	-1.13491	-1.21575	1.1117	-0.124031	1.43721	0.41401	1.49148	-0.387927	1.47083	1.45388	1.13871	-0.254881	0.975826	1.03206	0.145869	-1.16254	-1.24535	-0.12705	1.46566	1.521	1.1624
0.423617	-0.331504	0.334027	-0.157802	-0.19558	0.405936	-0.0312497	-0.562874	0.248654	-0.479861	0.307706	-0.205516	-0.394018	-0.404604	-0.0748994	0.459888	0.196068	-0.416116	-0.0528339	-0.872609	-0.326571	-0.176052	0.197984	0.0978651	0.0373545	-0.241213	0.464343	0.36614	-0.159051	0.444962	-0.031497	-0.567329	0.27256	-0.483658	0.337289	-0.397137	-0.053252	-0.879514	-0.329155	-0.177446	0.217018	-0.243122	0.373387	-0.162923	0.45377	-0.0322638	0.277955	-0.495433	-0.406805	-0.42962
-1.1718	0.480436	-0.361769	0.942846	-0.323713	-1.59511	-0.919649	0.993759	1.31391	1.38172	0.000567522	2.65071	1.01274	0.913496	0.350734	-1.15615	-0.129243	1.82039	-1.50116	1.87228	0.988976	1.45292	1.10101	0.547944	-1.45606	1.23769	-1.18107	-0.364632	1.03349	-1.60773	-0.926927	1.0893	1.44023	1.51456	0.000622084	1.1101	-1.51304	2.05228	1.08406	1.5926	1.20686	1.35668	-0.373509	1.05395	-1.64687	-0.949493	1.46874	1.54454	1.13207	2.0349
0.926913	-0.00892766	0.553821	0.0788746	0.601957	0.341852	-0.483902	0.442649	0.38523	0.689057	0.307642	0.29868	0.431374	-0.0534434	-0.297715	0.0425302	-0.270891	0.460695	-0.114238	0.82154	0.676928	0.667274	0.309722	0.282922	0.523935	0.684807	1.01603	0.607065	0.0864576	0.374718	-0.487732	0.485205	0.422266	0.755303	0.337219	0.472846	-0.115142	0.900523	0.742008	0.731425	0.339499	0.750645	0.619082	0.0881689	0.382135	-0.499606	0.430624	0.770253	0.482206	0.514982
1.35431	0.890346	1.59745	0.194654	0.276416	-0.601555	-0.782941	0.49666	0.373071	0.534425	0.924522	0.808945	0.551484	0.445463	0.873835	0.419731	-0.0301119	0.556138	-0.00753427	0.621082	0.513937	0.460242	0.0807222	0.0403611	1.09383	0.545922	1.48451	1.75102	0.213368	-0.606316	-0.789137	0.544409	0.408938	0.585804	1.01341	0.604503	-0.0075939	0.680793	0.563347	0.50449	0.0884828	0.598407	1.78568	0.217592	-0.621077	-0.808349	0.417033	0.5974	0.616469	0.621672
-1.05139	1.49482	-0.713927	1.81677	-2.31182	-0.867533	-0.630027	1.38716	0.764518	2.79434	1.01186	3.20423	2.36557	2.5625	1.47749	-1.14802	2.19765	2.52133	-1.44918	2.15937	2.35892	1.64691	2.37486	1.03207	0.363417	-0.0956327	-1.05971	-0.719577	1.99143	-0.874398	-0.635013	1.52053	0.838019	3.06299	1.10915	2.593	-1.46065	2.36698	2.58571	1.80524	2.60318	-0.0963895	-0.737095	2.03085	-0.895685	-0.650472	0.854607	3.12362	2.64432	2.81843
2.70386	3.50589	0.881063	1.80847	5.01041	NaN	3.34037	2.69622	0.408666	2.37909	NaN	2.45491	1.09776	1.95855	2.48867	2.10902	2.21582	2.07461	2.42894	1.4518	3.05949	2.47407	2.44728	1.80058	2.50837	2.57873	2.96381	0.965768	1.98233	NaN	3.66152	2.95544	0.447955	2.60782	NaN	1.2033	2.66246	1.59138	3.35363	2.71192	2.68256	2.82665	0.984885	2.02157	NaN	3.73399	0.456822	2.65944	1.22711	2.31908
3.58453	2.84833	-0.47955	NaN	-2.11497	NaN	0.59059	-2.25491	NaN	-2.09663	-2.77984	NaN	-3.69796	1.6987	2.75766	2.86556	-3.43654	-1.86994	0.193941	2.74996	-0.020208	1.75783	NaN	-1.92969	-1.08715	3.19074	3.92914	-0.483345	NaN	NaN	0.647369	-2.27275	NaN	-2.11322	-2.80184	-3.72723	0.212587	3.01434	-0.0203679	1.92683	NaN	3.4975	-0.495112	NaN	NaN	0.660183	NaN	-2.16467	-3.81797	-1.93063
-0.398997	-0.148128	-0.436468	0.429325	0.247755	-0.0483312	0.131776	0.254394	0.268321	0.296338	-0.431157	0.32248	0.168396	0.459458	-0.28711	-0.208318	0.344137	0.185164	0.364503	0.276843	0.072633	0.236976	0.505486	0.134746	0.0607697	0.243604	-0.402155	-0.439923	0.4706	-0.0487137	0.144445	0.278852	0.294118	0.324828	-0.43457	0.184586	0.399546	0.303459	0.079616	0.259759	0.554083	0.267024	-0.450632	0.479915	-0.0498996	0.147304	0.299939	0.331258	0.188239	0.206983
-0.232937	-0.154719	0.119965	1.00375	0.457014	-0.0344789	0.838646	0.439418	0.684124	0.705059	-0.281823	0.357105	0.394256	0.124305	-0.37417	-0.100858	0.514758	0.511114	0.766178	0.593979	0.577039	0.745752	0.955516	0.768227	0.313541	0.449607	-0.23478	0.131498	1.10025	-0.0347517	0.919274	0.481664	0.749896	0.772844	-0.284053	0.432159	0.839838	0.651084	0.632516	0.817449	1.04738	0.492832	0.134101	1.12203	-0.0355978	0.93747	0.764739	0.788142	0.440713	0.571342
-0.48434	-0.0117897	-0.0358352	0.155133	-0.987637	-0.13731	0.232218	-0.36729	-0.183511	0.0168045	-1.36341	-0.889595	-0.374942	-0.0394531	-0.0544195	0.041781	-0.0266626	-0.114993	0.787668	-0.124605	-0.310214	0.0294335	0.255156	0.00242426	0.0759203	-0.190112	-0.488173	-0.0361188	0.170048	-0.138396	0.254543	-0.370197	-0.184963	0.0184201	-1.3742	-0.37791	0.863394	-0.125591	-0.312669	0.0322632	0.279687	-0.191617	-0.0369981	0.173414	-0.141766	0.259582	-0.189466	0.0187847	-0.38711	-0.118725
-0.500308	-0.602592	-0.580107	-0.508836	-0.753084	-0.616962	-0.699705	-0.00216095	-0.495255	-0.202021	-0.373294	-0.248396	-0.292528	-0.378123	-0.343244	-0.799319	-0.451911	-0.235601	-0.461264	-0.0527624	-0.293404	-0.086512	-0.45665	-0.531221	-0.677603	-0.690776	-0.504267	-0.584698	-0.512863	-0.621845	-0.705242	-0.00217805	-0.499174	-0.203619	-0.376248	-0.294843	-0.464914	-0.05318	-0.295726	-0.0871966	-0.460264	-0.696242	-0.598932	-0.525349	-0.636984	-0.722411	-0.511326	-0.208577	-0.302021	-0.243247
0.222313	0.187649	0.308922	0.205526	0.557297	1.19585	0.732277	-0.015669	0.478254	0.110202	0.417943	-0.0411701	0.143742	0.204992	0.514541	0.823188	0.620829	-0.0307	0.654117	-0.404212	0.115543	0.15279	0.648364	0.736496	0.208495	0.428	0.243686	0.338622	0.225286	1.31082	0.802679	-0.015793	0.524234	0.120797	0.458125	0.157561	0.717004	-0.407411	0.126651	0.167479	0.710697	0.469148	0.345324	0.229745	1.33676	0.818567	0.53461	0.123188	0.16068	-0.0316962
0.325957	-0.306045	0.494845	-0.160784	-0.251721	0.434618	0.157492	-0.569695	0.215109	-0.3596	0.38011	-0.418586	-0.49813	-0.340143	-0.0755737	0.313083	0.102355	-0.431555	-0.0783533	-0.475174	-0.434459	-0.380497	-0.0301896	0.167358	-0.0799285	-0.0386791	0.357295	0.542419	-0.162056	0.476402	0.172633	-0.574204	0.23579	-0.362446	0.416653	-0.502073	-0.0789734	-0.478935	-0.437897	-0.383508	-0.0304285	-0.0389852	0.553156	-0.166001	0.485832	0.17605	0.240457	-0.371269	-0.514296	-0.445559
0.226584	-0.318821	0.220083	-0.205561	-0.228502	0.0797799	0.171023	-0.446749	0.113118	-0.251198	0.0949996	-0.361803	-0.381751	-0.138759	-0.0352236	0.278677	0.0337632	-0.335587	0.195721	-0.534902	-0.380657	-0.347202	-0.0881676	0.0522088	0.00360207	-0.0655222	0.248367	0.241242	-0.207187	0.0874499	0.187465	-0.450285	0.123993	-0.253186	0.104133	-0.384772	0.214537	-0.539136	-0.38367	-0.34995	-0.0888653	-0.0660408	0.246017	-0.212231	0.0891809	0.191176	0.126448	-0.25935	-0.39414	-0.346477
-1.40946	0.0889096	-1.12249	3.13968	-1.79263	-0.641472	1.39255	2.10592	1.86028	2.05435	-0.873212	0.984826	1.65839	1.7856	-0.666813	-1.37313	2.51021	2.42385	0.290137	1.82427	2.02234	1.28981	2.95296	2.05033	-0.700784	0.00225463	-1.42061	-1.13137	3.44153	-0.646548	1.52643	2.30838	2.03912	2.25186	-0.880122	1.81783	0.318031	1.99966	2.21676	1.41381	3.23686	0.00247139	-1.15891	3.50965	-0.662289	1.55664	2.07948	2.29643	1.85381	2.70947
0.477158	0.696457	0.343999	0.772886	0.410517	0.808242	0.78901	0.619667	1.51576	0.471537	0.767378	0.819999	0.294701	0.699592	1.09119	1.03885	1.23963	0.50527	0.589218	0.406533	0.601184	0.375717	0.599165	1.2054	0.331614	0.621886	0.523032	0.377071	0.847192	0.885947	0.864865	0.679242	1.66149	0.516871	0.841154	0.323033	0.645865	0.445617	0.658982	0.411838	0.656769	0.681674	0.384534	0.863961	0.903483	0.881984	1.69438	0.527102	0.329427	0.564809
NaN	3.26173	NaN	3.37397	NaN	1.0456	3.99176	3.79281	4.53335	3.54418	3.13588	3.14559	2.55038	3.68275	2.19127	NaN	2.88313	2.90204	3.40577	2.32081	3.2998	3.68093	4.11789	2.50142	2.90704	3.61768	NaN	NaN	3.69835	1.14612	4.37553	4.15745	4.96919	3.88492	3.43736	2.79557	3.7332	2.54394	3.61705	4.03481	4.51379	3.96548	NaN	3.77155	1.16881	4.46213	5.06755	3.96182	2.85091	3.24401
0.420619	-0.532533	0.225363	-0.9989	0.303386	0.696619	0.163814	-0.894319	-0.256961	-0.71643	0.269206	-1.02545	-0.662131	-1.20062	-0.181944	0.122349	-0.713682	-0.999767	-0.309137	-0.940217	-0.440672	-1.0509	-0.22663	0.389195	-0.432867	-0.124143	0.461057	0.247029	-1.00681	0.763592	0.179563	-0.901397	-0.258994	-0.7221	0.295087	-0.667371	-0.311584	-0.947658	-0.444159	-1.05921	-0.228423	-0.125126	0.251919	-1.03132	0.778706	0.183117	-0.2653	-0.739679	-0.683618	-1.03221
-1.30189	-1.34023	-0.531846	-1.05593	-0.956576	-0.558222	-0.293755	-1.59205	-0.0577471	NaN	-0.90006	0.387831	-0.971286	-0.564574	-0.75408	-0.0258688	-0.935797	-0.73147	-1.32699	-1.27918	-1.44087	-1.08308	-0.539069	-0.339735	-0.577898	-0.730491	-1.31219	-0.536055	-1.06429	-0.56264	-0.296079	-1.60464	-0.0582041	NaN	-0.907183	-0.978973	-1.33749	-1.2893	-1.45228	-1.09165	-0.543335	-0.736272	-0.549105	-1.0902	-0.576337	-0.303288	-0.0596211	NaN	-1.00281	-0.755208
0.589916	0.375788	2.34177	1.9516	1.82974	1.51882	3.42876	1.84732	4.50577	0.293901	1.0864	1.29989	3.38359	2.75113	3.58354	2.5401	3.02944	2.55117	2.97043	1.75299	2.44706	1.79526	3.11946	2.43403	2.07339	2.69715	0.64663	2.5669	2.13923	1.66484	3.7584	2.02492	4.93896	0.322156	1.19085	3.70889	3.25601	1.92152	2.68232	1.96786	3.41936	2.95646	2.61771	2.18157	1.69779	3.83279	5.03672	0.328533	3.78231	2.8518
1.25935	2.07849	1.16548	1.31504	0.506873	-0.529638	-0.664034	2.50818	0.598653	2.63412	1.33057	2.51442	2.34163	1.95592	1.79786	0.321946	1.21004	2.48463	1.22997	1.63681	2.44525	1.9699	1.35579	0.886041	3.06677	1.07311	1.38043	1.27753	1.44146	-0.533829	-0.669289	2.74932	0.656208	2.88737	1.45849	2.56675	1.34822	1.79417	2.68034	2.15929	1.48614	1.17628	1.30281	1.47	-0.546825	-0.685582	0.669197	2.94452	2.61756	2.77741
-1.38675	-0.802922	-1.69973	-2.19282	-1.39218	-2.29234	-2.47095	-0.532535	-2.21866	-1.00099	-1.82803	-0.486009	-1.09967	-0.737652	-1.41077	-2.11039	-1.86987	-0.771424	-1.79738	-0.360066	-1.2209	-1.01651	-2.19864	-2.37419	-0.0345861	-1.40024	-1.39772	-1.71318	-2.21018	-2.31048	-2.4905	-0.53675	-2.23622	-1.00891	-1.8425	-1.10837	-1.81161	-0.362915	-1.23057	-1.02456	-2.21604	-1.41133	-1.75489	-2.26398	-2.36673	-2.55114	-2.29066	-1.03347	-1.13535	-0.796458
0.873305	0.141249	0.950749	0.48708	-0.205124	0.119182	0.609944	0.18062	0.365786	0.115603	0.820804	-0.169738	-0.120929	-0.0100037	0.211291	0.467297	0.33727	-0.147062	1.15803	0.0537069	0.0709245	0.139977	0.289106	0.161549	1.15293	0.186318	0.957265	1.04215	0.533908	0.13064	0.668584	0.197985	0.400953	0.126717	0.899716	-0.121886	1.26937	0.0588702	0.0777432	0.153435	0.3169	0.204231	1.06278	0.544476	0.133226	0.681818	0.408889	0.129225	-0.124854	-0.151834
2.01681	1.47002	1.58309	1.55633	1.534	0.978347	1.70667	1.05809	1.33623	1.01966	1.36392	0.997545	0.663854	1.25457	0.790879	1.20373	1.54421	0.888238	1.63153	1.13806	1.2293	1.29646	1.832	1.61487	2.51739	1.36038	2.21071	1.73529	1.70596	1.0724	1.87075	1.15982	1.46469	1.11769	1.49505	0.727677	1.78838	1.24748	1.34749	1.42111	2.00813	1.49116	1.76963	1.73973	1.09363	1.90778	1.49368	1.13981	0.742081	0.992906
NaN	0.125066	0.873426	1.16892	-0.117118	1.14543	0.739226	0.553051	0.455212	0.895314	-0.510729	0.461911	0.60278	0.398707	-0.263416	0.654906	0.784396	-0.0846554	-0.171565	0.355144	0.394804	0.75762	0.908381	0.694295	-0.921831	1.75675	NaN	0.957398	1.28129	1.25555	0.810295	0.606222	0.498976	0.981389	-0.514771	0.660731	-0.172923	0.389288	0.43276	0.830457	0.995713	1.92564	0.976348	1.30666	1.2804	0.826334	0.508853	1.00081	0.67381	-0.0874026
0.881072	0.164562	0.78875	0.202784	-0.308713	-0.368218	-0.186605	0.259833	-0.0316487	-0.020785	NaN	-0.636162	-0.0539399	-0.284273	-0.0327039	-0.134286	-0.303779	0.346604	NaN	0.0393316	0.00646758	0.383155	-0.113909	NaN	0.138978	-0.00690847	0.965779	0.864581	0.22228	-0.371132	-0.188081	0.284813	-0.0318991	-0.0209494	NaN	-0.0543668	NaN	0.0431129	0.00708937	0.419992	-0.11481	-0.00696314	0.881694	0.22668	-0.380168	-0.19266	-0.0326757	-0.0214595	-0.0556903	0.387447
1.10388	1.41156	2.51566	1.36922	1.09008	1.02434	0.291876	0.993397	2.30361	1.15363	0.455381	2.5377	1.69224	2.19928	1.09531	0.854886	-0.0248378	1.18681	2.03539	1.1645	1.0574	1.21735	2.00431	1.85494	1.62578	2.15945	1.21	2.75751	1.50085	1.12282	0.319937	1.0889	2.52508	1.26454	0.499162	1.85494	2.23107	1.27645	1.15906	1.33439	2.19701	2.36706	2.81209	1.53056	1.14505	0.32627	2.57506	1.28957	1.89165	1.32666
0.260052	-0.224957	0.367479	-0.229631	-0.254804	0.335979	0.295276	-0.45852	0.00128323	-0.342006	0.253078	-0.325203	-0.450047	-0.224403	6.61e-05	0.426444	0.124238	-0.383872	0.118209	-0.540036	-0.374678	-0.45992	0.160242	0.17085	-0.233834	-0.0440859	0.285053	0.402809	-0.231448	0.368281	0.323664	-0.462149	0.0014066	-0.344713	0.277409	-0.453609	0.129574	-0.54431	-0.377643	-0.46356	0.175648	-0.0444347	0.410782	-0.237083	0.37557	0.330071	0.00143445	-0.353105	-0.464652	-0.396329
5.38337	3.39516	4.15569	3.16243	3.48269	3.3881	3.94746	3.62007	4.15539	2.50187	4.67206	1.88346	3.48544	3.51594	3.92747	2.66636	2.99185	2.68739	4.92056	2.87999	3.02138	2.57698	3.40254	3.67924	5.34165	3.9632	5.90093	4.55521	3.46647	3.71383	4.32697	3.96811	4.55489	2.7424	5.12123	3.82053	5.39362	3.15687	3.31185	2.82473	3.72966	4.34422	4.64538	3.53508	3.78734	4.41262	4.64505	2.79668	3.89616	3.00406
4.06031	1.40949	1.59577	0.472647	3.23192	0.53292	6.67844	1.86395	8.66508	-2.78359	2.08746	1.6983	-1.40588	0.107543	-3.5491	1.27468	2.7445	1.33252	1.18927	1.61982	1.99448	1.45818	1.08482	0.391441	NaN	3.14155	4.45067	1.74918	0.518087	0.584155	7.32051	2.04315	9.49814	-2.80562	2.28815	-1.41701	1.30361	1.77555	2.18623	1.59836	1.18912	3.44358	1.78381	0.528342	0.595718	7.46541	9.68615	-2.87392	-1.4515	1.48954
0.177592	0.96062	-0.182162	0.464679	0.544825	-0.668477	-0.415775	0.912625	-0.0210146	0.7444	0.155675	0.722499	0.387827	1.01454	0.574493	-0.242212	0.26704	0.702818	0.108531	0.754925	0.537113	0.584947	0.0828473	-0.122409	0.586805	0.221453	0.194666	-0.183604	0.509353	-0.673768	-0.419066	1.00036	-0.0211809	0.815966	0.170641	0.425113	0.118965	0.827504	0.588751	0.641184	0.0908123	0.242743	-0.188073	0.519435	-0.690171	-0.429268	-0.0216966	0.832117	0.433528	0.785636
0.00312424	-1.042	-0.0831407	-1.5906	-0.496215	0.219113	-0.275514	-1.34776	-0.724659	-1.2816	-0.405463	-1.21825	-0.895732	-1.59417	-0.439136	0.284691	NaN	-1.46847	-1.04177	-1.29711	-1.13933	-1.50836	-0.635957	-0.42637	-1.01736	-0.835988	0.00342461	-0.0837986	-1.60319	0.240178	-0.277694	-1.35843	-0.730394	-1.29174	-0.408672	-0.902821	-1.05001	-1.30738	-1.14834	-1.5203	-0.64099	-0.842604	-0.0858387	-1.64222	0.244932	-0.284454	-0.748175	-1.32319	-0.9248	-1.51612
-0.84466	-0.972782	0.803657	1.2948	2.20186	-0.067679	1.47734	0.760401	1.50264	0.52147	-1.83302	1.96576	0.303003	-0.0689014	-1.68401	-3.05407	-0.173809	1.05313	2.20026	1.16853	0.712754	1.29894	1.75386	1.55194	-0.095437	2.04077	-0.851345	0.88092	1.41928	-0.0682146	1.61937	0.833506	1.6471	0.571605	-1.84753	0.332134	2.41179	1.28088	0.781279	1.42382	1.92248	2.23697	0.898357	1.44737	-0.0698753	1.65143	1.6797	0.582919	0.338709	1.17723
-0.240186	0.892266	1.99586	1.40248	-2.06194	0.680838	1.55378	-0.0845857	3.99326	1.25549	-2.44351	0.833835	1.54997	1.2394	0.325655	-1.29811	0.822677	1.41689	3.18702	1.62518	1.61486	1.97851	2.91431	1.15898	0.830036	3.55363	-0.242087	2.18774	1.53731	0.746293	1.70316	-0.0852551	4.37717	1.3762	-2.46285	1.69898	3.49342	1.78142	1.77012	2.16872	3.19449	3.89527	2.23105	1.56774	0.761065	1.73687	4.46381	1.40344	1.73261	1.58385
0.941779	0.370215	0.536081	-0.141431	0.256784	-0.0444741	-0.161744	0.105897	-0.32625	0.0533392	0.289781	-0.520996	0.0456738	0.084662	0.511916	0.360146	-0.00318086	-0.00440317	-0.00212739	0	0.210324	-0.0321267	-0.418906	0.155336	0.399493	-0.111033	1.03232	0.58762	-0.142551	-0.0448261	-0.163024	0.116078	-0.328832	0.0584673	0.31764	0.0500649	-0.00214422	0	0.230544	-0.032381	-0.422221	-0.111912	0.599251	-0.146021	-0.0459174	-0.166992	-0.336838	0.0596246	0.0510559	-0.00454606
-0.905172	0.628517	-0.490125	1.6914	-1.70885	-0.442224	0.578729	0.740182	-0.120276	1.04358	-0.335059	-0.000283676	1.13162	0.9711	-0.693256	-1.43216	0.325384	0.202883	0.116342	1.14827	0.404784	0.965364	1.25144	0.486075	-0.279555	0.14139	-0.912336	-0.494004	1.85401	-0.445724	0.634368	0.811344	-0.121228	1.14391	-0.33771	1.24042	0.127527	1.25866	0.4437	1.05817	1.37175	0.154984	-0.50603	1.89071	-0.456575	0.646924	-0.12418	1.16655	1.26497	0.22679
0.123953	0.147651	-0.155873	0.282159	1.86291	-0.681003	2.0049	0.753093	-1.1239	1.05416	1.41532	0.675213	0.997406	0.920448	0.0174536	0.0334503	0.946574	-0.105028	1.18705	0.949838	1.45081	0.723487	1.80613	1.59333	NaN	3.7471	0.13587	-0.157106	0.309286	-0.686392	2.19765	0.825495	-1.13279	1.15551	1.55139	1.0933	1.30117	1.04116	1.5903	0.793043	1.97977	4.10735	-0.160931	0.315408	-0.703102	2.24115	-1.16037	1.17838	1.11494	-0.108436
-0.17974	0.726973	-0.564653	-0.0693309	0.0498469	NaN	-0.8472	0.545066	-0.134819	0.265124	0.14257	0.907678	0.145981	0.260664	0.0276336	-0.290935	-0.443629	0.621789	0.102356	0.396726	0.434042	0.371278	-0.506035	-0.479075	0.557142	-0.0179299	-0.181162	-0.569122	-0.0698796	NaN	-0.853905	0.597469	-0.135886	0.290613	0.156277	0.160016	0.112196	0.434868	0.475771	0.406972	-0.51004	-0.0180718	-0.582977	-0.0715808	NaN	-0.874693	-0.139194	0.296365	0.163183	0.695059
2.29188	1.57462	2.51667	1.43846	1.00497	0.874136	1.76593	1.42491	1.70044	0.840421	1.96508	1.3253	0.881989	1.51584	2.01271	2.18364	1.93715	0.970737	2.48069	0.973236	1.19984	1.17028	1.61286	1.66058	2.38332	1.50199	2.51222	2.75862	1.57676	0.958176	1.93571	1.56191	1.86392	0.921219	2.15401	0.966784	2.71918	1.0668	1.3152	1.28279	1.76793	1.64639	2.81323	1.60797	0.977142	1.97403	1.90082	0.939453	0.98592	1.08513
NaN	-0.603285	-0.458716	NaN	-1.56434	-0.503519	-0.316825	-1.54947	-1.85076	-1.75659	-0.872449	-4.20611	NaN	NaN	0.280817	0.491294	-1.41722	-2.572	-0.593069	-1.97055	-0.790565	-1.74096	NaN	-0.181315	0.325225	-1.10806	NaN	-0.462347	NaN	-0.507504	-0.319333	-1.56173	-1.86541	-1.77049	-0.879353	NaN	-0.597762	-1.98615	-0.796822	-1.75474	NaN	-1.11683	-0.473602	NaN	-0.519859	-0.327107	-1.91082	-1.81359	NaN	-2.65547
-0.0624303	-0.0980425	-0.000426657	-0.427901	0.0327229	0.328353	0.142495	-0.610363	-0.348937	-0.593766	0.400093	-1.05083	-0.728611	-0.479301	0.129279	0.586296	0.0323892	-0.797753	0.0520241	-0.88232	-0.606676	-0.792403	-0.0774801	0.141501	-0.141136	-0.490012	-0.0629243	-0.000430034	-0.431288	0.359921	0.156194	-0.615194	-0.351698	-0.598465	0.438558	-0.734377	0.0570257	-0.889303	-0.611477	-0.798674	-0.0780933	-0.49389	-0.000440503	-0.441787	0.367045	0.159286	-0.36026	-0.613034	-0.752256	-0.823641
0.458736	0.689059	-0.857313	-1.8729	-0.386608	-1.6428	-1.72977	-0.259699	-1.84216	-0.212131	-0.452312	0.204256	-0.0532441	-0.354253	0.284715	-0.49802	-2.00216	-0.046209	-0.928019	0.195433	0.170301	-0.523896	-1.81074	-1.59865	1.05059	-0.408081	0.502838	-0.864098	-1.88772	-1.6558	-1.74346	-0.261754	-1.85674	-0.21381	-0.455891	-0.0536654	-0.935363	0.214222	0.186674	-0.528042	-1.82507	-0.41131	-0.885134	-1.93368	-1.69611	-1.7859	-1.90194	-0.219015	-0.0549719	-0.0477085
0.516062	0.623225	0.379749	0.659948	0.448944	0.848867	0.863752	0.577291	1.42646	0.329249	0.626494	0.9066	0.313112	0.670015	0.78989	0.98614	1.1043	0.415915	0.738152	0.361831	0.507487	0.424716	0.68458	1.05826	0.424174	0.709068	0.565676	0.416258	0.723396	0.930477	0.946794	0.632792	1.5636	0.360903	0.686725	0.343214	0.809119	0.396617	0.556277	0.465548	0.750395	0.777238	0.424497	0.737714	0.948895	0.965534	1.59455	0.368046	0.350008	0.464925
-0.482226	0.460622	0.413796	1.68388	1.33843	1.19673	1.76319	1.2424	1.74669	1.3656	1.30065	0.725084	1.81196	1.33615	-0.0733495	0.218915	1.16426	1.29912	1.57927	1.42948	0.948297	2.07013	2.11633	1.13946	0.674009	2.25802	-0.486042	0.453579	1.84576	1.31178	1.9327	1.36185	1.91462	1.49688	1.4257	1.98616	1.7311	1.56692	1.03947	2.26916	2.31979	2.4751	0.462557	1.8823	1.33775	1.97096	1.95252	1.52651	2.02548	1.45221
2.38791	1.45403	3.12517	0.999725	1.66094	2.43558	1.93198	0.33305	1.702	0.560629	1.79413	0.451975	1.00994	1.7455	1.98215	2.00679	2.17924	0.550459	1.94818	0.847659	0.685296	0.700187	1.89043	1.17754	1.88318	1.98456	2.61748	3.42563	1.09584	2.66974	2.11772	0.365069	1.86563	0.614528	1.96662	1.10703	2.13548	0.929152	0.75118	0.767503	2.07218	2.17535	3.49343	1.11753	2.72258	2.15964	1.90256	0.626692	1.12894	0.615324
1.17302	1.25294	0.685228	1.25493	1.93962	0.380723	0.665524	1.69759	0.710893	1.5771	1.23048	1.09252	1.20372	1.8008	1.35777	0.405548	1.49635	1.22763	0.495911	1.42159	1.44735	1.0907	0.99629	0.556925	0.978097	1.37132	1.2858	0.751106	1.37558	0.417326	0.729507	1.8608	0.779239	1.72872	1.34878	1.31945	0.543588	1.55827	1.5865	1.19556	1.09207	1.50316	0.765973	1.40281	0.425586	0.743947	0.794663	1.76294	1.34557	1.37229
0.0495083	0.393062	-0.179137	-1.44222	-0.349032	-1.54074	-1.47475	0.187921	-1.77074	-0.100775	-0.398357	0.0608558	-0.151712	-0.30485	0.196909	-0.491414	-1.54619	-0.128201	-1.45989	0.162956	0.0712958	-0.484463	-1.55064	-1.64335	0.223963	-0.523952	0.054268	-0.180554	-1.45363	-1.55293	-1.48642	0.205987	-1.78476	-0.101572	-0.40151	-0.152913	-1.47144	0.178623	0.0781501	-0.488297	-1.56292	-0.528098	-0.18495	-1.48902	-1.59074	-1.52261	-1.82821	-0.104045	-0.156635	-0.132362
-0.798546	-1.40943	-0.72505	-1.03901	-0.684642	0.35421	-0.275136	-1.33201	-0.485775	-1.16664	-0.664601	-1.27329	-1.13348	-1.04559	-0.769749	-0.280495	-0.268815	-1.24806	-0.611882	-1.26248	-1.15152	-1.21688	-0.417067	-0.167694	-1.01167	-0.920316	-0.804866	-0.730788	-1.04723	0.388263	-0.277314	-1.34255	-0.48962	-1.17587	-0.66986	-1.14245	-0.616725	-1.27247	-1.16063	-1.22651	-0.420368	-0.927599	-0.748578	-1.07273	0.395949	-0.284065	-0.501539	-1.2045	-1.17026	-1.28856
-1.29124	-0.68497	-0.634542	-0.186275	-0.50056	-0.356771	-0.329346	-0.459095	0.191846	-0.392056	-0.92682	-0.0503639	-0.317483	0.100725	-1.05899	-0.717383	-0.0832824	-0.434552	-0.655059	-0.446291	-0.72596	-0.360008	0.17678	-0.367963	-0.841104	-0.726048	-1.30146	-0.639564	-0.18775	-0.359594	-0.331952	-0.462728	0.21029	-0.395159	-0.934155	-0.319995	-0.660243	-0.449823	-0.731706	-0.362857	0.193776	-0.731794	-0.655134	-0.19232	-0.368349	-0.340034	0.214452	-0.404779	-0.327785	-0.448654
NaN	-0.239191	0.532391	0.975528	0.307635	1.05697	NaN	0.524721	0.360635	0.128185	NaN	1.50564	0.749278	0.504937	NaN	-0.101819	0.246227	0.763993	0.880518	0.480864	0.396905	0.844685	0.725132	1.00884	NaN	0.757162	NaN	0.583575	1.06932	1.15858	NaN	0.575168	0.395306	0.140508	NaN	0.821313	0.965171	0.527094	0.435064	0.925893	0.794846	0.829955	0.595126	1.09048	1.18152	NaN	0.403131	0.143289	0.83757	0.85402
1.977	NaN	1.28928	1.13377	0.52038	0.19443	1.44433	-0.447444	0.545993	1.38298	NaN	1.02729	0.667692	1.28005	0.383163	NaN	1.02841	0.961732	1.36409	1.02823	0.928166	0.287108	1.11013	0.71933	NaN	2.28412	2.16707	1.41323	1.24277	0.213122	1.58319	-0.450985	0.598485	1.51594	NaN	0.731883	1.49524	1.12708	1.0174	0.314711	1.21685	2.50372	1.4412	1.26737	0.217341	1.61453	0.610332	1.54595	0.74637	1.07506
-0.722286	-0.850876	-0.724843	-0.803047	-0.765559	-0.685602	-0.679657	-0.554947	-0.510445	-0.743382	-1.16125	-0.463959	-0.826613	-0.481447	-1.10937	-0.897142	-0.395883	-0.714857	-0.487236	-0.659224	-0.779213	-0.727609	-0.602354	-0.706238	-0.742202	-0.939226	-0.728002	-0.73058	-0.809403	-0.691028	-0.685035	-0.559339	-0.514485	-0.749265	-1.17044	-0.833155	-0.491092	-0.664441	-0.785379	-0.733367	-0.607121	-0.946659	-0.748365	-0.829107	-0.707851	-0.701712	-0.52701	-0.767506	-0.853438	-0.738055
1.69504	-2.98672	-2.9793	-2.93346	-1.77806	-1.75211	0.217642	-1.62711	-2.70563	-3.28907	-3.10701	-1.75916	-4.14142	-2.13209	-1.94988	-3.03489	-2.24781	-3.03793	1.88127	-4.34224	-0.0766019	-1.76927	-2.58713	-2.7397	1.12889	-3.3194	1.858	-3.00288	-2.95668	-1.76597	0.238566	-1.63999	-2.72704	-3.3151	-3.1316	-4.17419	2.06214	-4.3766	-0.0772081	-1.78328	-2.60761	-3.34567	-3.07598	-3.02866	-1.80896	0.243288	-2.79343	-3.3958	-4.27581	-3.13651
1.66681	-0.348273	-0.0953785	1.61805	2.4319	-0.630962	1.56968	1.5073	-0.671463	0.865598	-2.25061	0.142019	0.116015	2.84718	0.972741	-1.01809	2.43344	1.16403	2.54613	1.53594	1.77966	0.911918	1.32348	1.21318	1.26597	1.9329	1.82706	-0.0961333	1.77361	-0.635955	1.72059	1.65221	-0.676777	0.948816	-2.26842	0.127169	2.79091	1.6836	1.95076	0.99959	1.45072	2.11873	-0.0984737	1.80872	-0.651438	1.75465	-0.693253	0.967597	0.129686	1.3012
3.76174	0.826716	1.00733	0.976327	1.12112	-0.0602691	1.60043	1.45421	-0.59539	0.123984	0.89893	0.75408	0.394883	0.644602	1.03848	0.17531	0.661525	0.13013	3.12699	0.528469	1.61543	0.79989	-0.115184	0.269291	2.61251	0.406761	4.12339	1.10417	1.07019	-0.060746	1.75429	1.59402	-0.600101	0.135904	0.985353	0.432847	3.42762	0.579276	1.77074	0.876792	-0.116095	0.445868	1.12603	1.09137	-0.0622249	1.78902	-0.614711	0.138594	0.441415	0.145464
-0.440819	-0.449279	-0.83109	-1.16918	-0.468907	-0.661456	-1.05391	-0.4576	-1.33479	-0.870399	-0.643294	-0.84123	-0.734406	-0.941325	-0.336522	-0.608903	-1.3186	-0.746968	-0.924216	-0.25115	-0.723906	-1.14025	-1.14566	-1.06885	-0.42393	-0.822066	-0.444307	-0.837667	-1.17844	-0.66669	-1.06225	-0.461222	-1.34535	-0.877287	-0.648385	-0.740218	-0.93153	-0.253138	-0.729635	-1.14927	-1.15472	-0.828572	-0.85806	-1.20713	-0.682921	-1.08811	-1.3781	-0.898645	-0.758238	-0.771208
0.397163	0.232659	0.215142	-0.0262577	0.523063	0.757026	0.564157	-0.175784	-0.00837882	-0.146397	0.324965	-0.365445	-0.224474	-0.0888007	0.39221	0.808691	0.248946	-0.412726	0.402155	-0.469445	0.025316	-0.323354	0.220909	0.681351	0.442475	-0.0146451	0.435346	0.235826	-0.0264655	0.829807	0.618396	-0.177175	-0.00844513	-0.147556	0.356207	-0.22625	0.440818	-0.47316	0.0277499	-0.325913	0.242148	-0.014761	0.240494	-0.0271098	0.846232	0.630636	-0.00865073	-0.151148	-0.231759	-0.42612
0.386682	0.0398148	0.853683	0.209217	0.576389	1.11691	0.962083	-0.129907	0.0598824	0.142549	0.597016	-1.03486	0.0987461	-0.0356424	0.721801	0.481971	0.332902	-0.128864	0.293247	-0.394604	0.46258	0.233948	0.391295	0.47976	0.245811	0.18762	0.423857	0.935756	0.229332	1.22429	1.05458	-0.130935	0.0656395	0.156254	0.654413	0.10824	0.32144	-0.397727	0.507052	0.256439	0.428914	0.205658	0.954278	0.233871	1.24852	1.07545	0.0669388	0.159347	0.110382	-0.133045
1.82886	3.81851	3.55731	4.98176	1.89749	2.7855	4.66598	4.66226	5.64787	3.01366	4.22798	5.71537	5.08575	2.43241	4.2602	1.62489	5.94038	4.6188	6.05219	4.24226	4.38086	4.74875	6.45478	5.72739	6.1161	5.02031	2.00469	3.89931	5.46071	3.05329	5.11456	5.11049	6.19086	3.30339	4.63446	5.57469	6.63405	4.65011	4.80203	5.20529	7.07535	5.50296	3.97649	5.56879	3.11373	5.2158	6.3134	3.36878	5.68504	5.16306
0.763047	1.01074	-0.365389	0.221917	1.67095	-1.00789	-0.237853	1.18201	0.1903	0.7278	-0.041372	0.162325	0.489543	0.629441	0.71634	-0.173526	0.366567	0.715776	0.189623	0.807056	0.980523	0.515126	0.130519	-0.281757	0.23189	0.697774	0.836407	-0.368281	0.243252	-1.01587	-0.239735	1.29565	0.208595	0.797771	-0.0416994	0.536608	0.207853	0.884647	1.07479	0.56465	0.143067	0.764858	-0.377246	0.248067	-1.0406	-0.245571	0.212724	0.813562	0.547229	0.800121
-0.339845	-0.553633	0.0939327	-0.289148	0.163718	0.0243387	0.0320822	-0.166931	-0.82622	-0.479002	-0.353561	-0.926668	-1.25519	-1.03068	-0.292581	-0.459781	-0.133333	-0.216023	0.277636	-0.206307	-0.460446	-0.280329	-0.107231	-0.301844	-0.0891126	-0.957104	-0.342535	0.102963	-0.291436	0.0266786	0.0351666	-0.168252	-0.832758	-0.482793	-0.356359	-1.26512	0.304328	-0.20794	-0.46409	-0.282547	-0.10808	-0.964679	0.105001	-0.298532	0.0272067	0.0358627	-0.853032	-0.494546	-1.29592	-0.223033
-0.120766	-0.16332	-0.0624642	0.41278	0.950318	0.0357815	0.166907	0.493387	0.124561	0.585425	-0.138162	0.606623	0.266453	0.297799	-0.14377	-0.481068	0.591832	0.575157	1.17415	0.570503	0.566688	0.645179	0.649157	0.0949299	0.741923	0.388076	-0.121722	-0.0629585	0.452464	0.0392216	0.182953	0.540822	0.136536	0.641708	-0.139255	0.29207	1.28703	0.625352	0.62117	0.707206	0.711567	0.425386	-0.0644913	0.461421	0.0399979	0.186574	0.139239	0.65441	0.297851	0.642932
1.08817	1.71219	1.8279	0.575384	2.1442	-0.0776925	1.32635	1.18066	NaN	1.36041	1.97838	NaN	0.822703	0.495376	1.79366	1.82782	1.01486	NaN	-0.15414	0.692584	1.45266	0.629637	0.566955	0.311515	0.401654	1.42198	1.19278	2.00363	0.630702	-0.0783073	1.45387	1.29417	NaN	1.4912	2.16858	0.901798	-0.15536	0.759169	1.59232	0.69017	0.621462	1.55869	2.04329	0.643186	-0.0802137	1.48264	NaN	1.52072	0.919648	NaN
0.409736	0.872441	0.866936	1.01387	0.253015	0.74115	1.24194	-0.123194	0.977329	0.340201	1.58982	0.0628658	0.612604	0.601629	0.788183	0.39063	1.28512	0.454974	1.88393	0.572055	0.373942	0.886931	1.16119	0.325518	1.32852	1.09367	0.449128	0.950283	1.11134	0.812404	1.36133	-0.124169	1.07129	0.372908	1.74267	0.671499	2.06505	0.627052	0.409893	0.972201	1.27283	1.19882	0.969093	1.13334	0.828484	1.38828	1.09249	0.380289	0.684791	0.508587
-0.089334	-0.131677	0.280733	0.598686	-0.0886883	1.06214	0.71	-0.231418	0.0500295	-0.0907535	0.212509	-0.359433	-0.34611	-0.397283	-0.166682	0.382589	0.0412009	-0.0117733	0.665762	-0.706685	-0.0979032	0.0102895	0.689918	0.265653	0.666287	0.137494	-0.090041	0.307723	0.656243	1.16425	0.77826	-0.23325	0.0548393	-0.0914718	0.23294	-0.348849	0.729768	-0.712278	-0.098678	0.0112787	0.756247	0.150713	0.313814	0.669233	1.1873	0.793665	0.0559248	-0.0936986	-0.357342	-0.0121554
-0.201403	-0.774109	-0.0106091	-0.508624	-0.674578	0.227099	0.0135492	-0.743187	-0.210283	-0.418596	0.116956	-0.364717	-0.73225	-0.163083	-0.469855	0.100577	0.224097	-0.657522	-0.16597	-0.697858	-0.76606	-0.624432	-0.128014	-0.0929552	-0.499377	-0.570619	-0.202997	-0.0106931	-0.512649	0.248932	0.0148518	-0.749069	-0.211947	-0.421909	0.1282	-0.738045	-0.167284	-0.703381	-0.772122	-0.629374	-0.129027	-0.575135	-0.0109534	-0.525129	0.253859	0.0151458	-0.217107	-0.43218	-0.756012	-0.67886
-3.24555	-3.58566	-1.72489	-3.74718	-4.10137	-1.81428	-1.89104	-3.91458	-1.00529	-3.36191	-3.76872	-0.909674	-3.77073	-2.56637	-3.28138	-1.60377	-2.11796	-3.03863	-2.21046	-4.12532	-4.41004	-3.78316	-1.65119	-2.10983	-1.97847	-2.97584	-3.27124	-1.73854	-3.77683	-1.82864	-1.90601	-3.94556	-1.01325	-3.38852	-3.79855	-3.80057	-2.22795	-4.15797	-4.44494	-3.8131	-1.66426	-2.99939	-1.78086	-3.86878	-1.87315	-1.95241	-1.03791	-3.47101	-3.89309	-3.13724
0.33589	0.985188	0.12075	0.51474	0.90312	-0.750823	-0.495065	1.18591	-0.0321235	1.39003	0.880986	1.34403	1.43663	1.26576	0.793218	-0.735707	0.201246	1.5587	1.20748	1.45446	1.13417	1.33683	0.347784	-0.407552	2.18717	1.40607	0.368183	0.132358	0.564228	-0.756765	-0.498982	1.29992	-0.0323778	1.52366	0.965684	1.57475	1.32357	1.59429	1.24321	1.46535	0.38122	1.54125	0.134978	0.575396	-0.775189	-0.51113	-0.033166	1.55382	1.60592	1.74238
-0.109092	0.0647288	-0.515511	-0.156445	0.0577281	-0.775916	-0.726038	-0.0483392	-0.453873	-0.429781	-0.489995	-0.327985	0.121957	-0.252069	-0.408612	-0.747228	-0.66559	-0.169319	-0.424193	-0.227808	0.0268196	0.000491379	-0.733626	-0.644438	-0.262764	-0.386112	-0.109955	-0.51959	-0.157683	-0.782056	-0.731784	-0.0487217	-0.457465	-0.433183	-0.493873	0.133682	-0.42755	-0.229611	0.0293981	0.000538621	-0.739431	-0.389168	-0.53224	-0.161522	-0.801095	-0.749599	-0.468602	-0.443729	0.136328	-0.174813
-0.050991	-0.0821198	-1.7534	-1.5219	-0.551161	-1.51915	-1.64434	-0.0893706	-1.66892	-0.808421	-0.987345	-0.512729	-0.592504	-0.554474	-0.173186	-0.941817	-1.44155	-0.759478	-0.992562	-0.3988	-0.426413	-0.768931	-1.62485	-1.52326	-0.142495	-1.35558	-0.0513946	-1.76727	-1.53394	-1.53117	-1.65736	-0.0900779	-1.68213	-0.814819	-0.995159	-0.597193	-1.00042	-0.401956	-0.429788	-0.775016	-1.63771	-1.36631	-1.8103	-1.57128	-1.56845	-1.6977	-1.72308	-0.834656	-0.611732	-0.784124
-2.57806	-3.90914	-0.46103	0.454131	-3.61842	-1.42795	-0.601075	-1.05986	-1.02953	0.197484	-3.84449	0.4643	-0.0669824	-0.663502	-4.04452	-3.74062	-0.888679	-0.204904	-0.36277	0.0202	-0.838176	0.594953	0.368259	-0.52042	-1.35814	-0.64247	-2.59846	-0.464678	0.497791	-1.43925	-0.605832	-1.06825	-1.03768	0.21647	-3.87492	-0.0675125	-0.365641	0.0221421	-0.844809	0.652152	0.403664	-0.647555	-0.475991	0.507644	-1.47429	-0.620581	-1.06294	0.220754	-0.0691561	-0.211553
1.03933	0.747844	0.879387	-0.782398	0.618035	-1.0296	-1.42934	0.596752	-1.23745	0.112656	0.148381	0.443719	0.412003	-0.105145	0.381274	-0.40467	-1.16851	0.120836	-0.86652	0.475532	0.565317	-0.112781	-1.25975	-1.3141	0.821174	0.0258866	1.13925	0.963932	-0.78859	-1.03775	-1.44065	0.654124	-1.24724	0.123487	0.162647	0.451613	-0.873377	0.52125	0.619667	-0.113674	-1.26972	0.0283753	0.983012	-0.807788	-1.06301	-1.47573	-1.2776	0.125931	0.460552	0.135075
-0.252972	-0.0878844	-1.0737	-0.0999497	-0.279741	-0.975466	-0.934224	0.042908	-0.675778	-0.265861	-1.05377	0.175619	0.259427	0.00650502	-0.756415	-1.14945	-0.484933	-0.0734484	-0.0102809	0.220607	-0.0212461	0.0305835	-0.775076	-0.523995	0.469399	-0.531497	-0.254974	-1.0822	-0.100741	-0.983186	-0.941618	0.0470332	-0.681126	-0.267965	-1.06211	0.284369	-0.0103622	0.241816	-0.0214142	0.0335237	-0.78121	-0.535703	-1.10854	-0.103193	-1.00712	-0.964541	-0.697708	-0.274489	0.289997	-0.0758319
-0.76942	-0.789385	-0.961207	-0.867327	-0.954335	-0.538904	-0.607985	-0.650006	-0.659097	-0.678866	-1.0197	-0.370714	-0.851042	-0.568902	-0.923994	-0.85805	-0.436824	-0.618193	-0.417072	-0.782121	-0.83265	-0.88572	-0.600734	-0.832838	-0.678357	-0.792942	-0.775509	-0.968813	-0.874191	-0.543169	-0.612796	-0.65515	-0.664313	-0.684238	-1.02777	-0.857777	-0.420373	-0.788311	-0.83924	-0.89273	-0.605488	-0.799218	-0.992399	-0.895473	-0.556393	-0.627715	-0.680486	-0.700896	-0.87866	-0.638254
-1.4679	-1.48481	-0.823637	-2.19361	-1.73994	-1.43924	-2.10742	-1.63707	-0.590614	-1.79623	-2.05627	-0.433766	-1.29882	-1.55339	-1.5738	-1.21903	-2.01629	-1.08209	-2.05515	-1.38756	-2.04163	-1.9142	-1.37771	-1.18389	-1.23124	-1.58009	-1.47951	-0.830155	-2.21097	-1.45063	-2.12409	-1.65002	-0.595288	-1.81045	-2.07254	-1.3091	-2.07141	-1.39854	-2.05779	-1.92935	-1.38861	-1.59259	-0.850365	-2.2648	-1.48594	-2.1758	-0.609781	-1.85452	-1.34097	-1.11721
-0.149554	0.0110124	-1.11111	-0.995501	-0.185796	-1.24335	-0.962909	0.252973	-1.2871	-0.151619	-0.713982	-0.142439	-0.112151	-0.268937	-0.315247	-0.871922	-1.03328	-0.173699	-0.951538	-0.0501079	-0.146138	-0.403871	-1.19649	-1.13194	-0.438203	-0.875506	-0.150738	-1.1199	-1.00338	-1.25319	-0.970529	0.277293	-1.29729	-0.152819	-0.719633	-0.113038	-0.959068	-0.0505045	-0.147295	-0.407067	-1.20596	-0.882434	-1.14717	-1.02781	-1.2837	-0.994156	-1.32887	-0.156539	-0.11579	-0.179336
-0.618517	-0.460451	-0.495212	0.0681925	-0.258366	0.152722	0.192113	-0.21829	0.0306432	-0.114988	-0.2	0.00396198	-0.491274	-0.148867	-0.364026	0.0803119	0.208535	-0.305425	-0.215176	-0.27989	-0.428579	-0.125999	0.212564	-0.0352036	-0.50246	-0.427471	-0.623412	-0.499131	0.0747486	0.167404	0.210583	-0.220017	0.0335892	-0.115898	-0.201583	-0.495162	-0.216879	-0.282105	-0.431971	-0.126996	0.232999	-0.430854	-0.511282	0.0762281	0.170718	0.214751	0.0342541	-0.118719	-0.507217	-0.315337
-1.48336	-0.929712	-1.39698	-1.71777	-1.5405	-1.23025	-1.90209	-1.2414	-1.81194	-1.60227	-1.15506	-1.41065	-1.29036	-0.811567	-1.16676	-1.49245	-1.69431	-1.53194	-1.63858	-0.568264	-1.2904	-1.26856	-1.97008	-1.65298	-1.40932	-1.10653	-1.4951	-1.40804	-1.73136	-1.23998	-1.91715	-1.25123	-1.82628	-1.61495	-1.1642	-1.30058	-1.65155	-0.572761	-1.30061	-1.27859	-1.98567	-1.11529	-1.44232	-1.77351	-1.27017	-1.96382	-1.87074	-1.65427	-1.33224	-1.58166
0.0464904	-0.173636	0.273639	-0.157531	-0.15074	0.428736	0.286721	-0.527507	0.291633	-0.254879	0.245258	-0.385178	-0.167531	-0.0864841	0.0745235	0.5139	0.180638	-0.293223	0.260611	-0.489799	-0.319324	-0.205097	0.0924986	0.304745	-0.125832	-0.155266	0.05096	0.299947	-0.158778	0.469955	0.314286	-0.531681	0.319671	-0.256896	0.268838	-0.168857	0.285666	-0.493675	-0.321851	-0.20672	0.101391	-0.156494	0.305884	-0.162643	0.479257	0.320507	0.325998	-0.26315	-0.172967	-0.302739
-2.06342	-1.18051	-3.13597	-2.53409	0.186632	-2.37503	-1.91339	-1.10216	-4.4505	-1.22342	-3.47327	-4.75541	-2.36434	-3.64346	-3.50195	-3.83583	-2.78303	-2.11657	-1.14218	-2.7485	-1.82129	-1.7513	-3.64194	-3.75592	-2.21861	-3.81502	-2.07975	-3.16079	-2.55414	-2.39382	-1.92854	-1.11088	-4.48572	-1.2331	-3.50076	-2.38305	-1.15122	-2.77025	-1.8357	-1.76516	-3.67077	-3.84521	-3.23774	-2.61632	-2.4521	-1.97549	-4.59492	-1.26312	-2.44107	-2.18526
NaN	0.211785	NaN	1.97715	NaN	NaN	1.90516	1.10324	2.04079	2.42158	1.22752	1.52452	1.77501	1.64577	-0.416705	-0.901372	2.53958	2.1501	0.426635	1.59352	1.5969	2.3866	3.03671	2.24227	NaN	1.18016	NaN	NaN	2.16724	NaN	2.08832	1.20931	2.23699	2.65439	1.34554	1.94565	0.467651	1.74672	1.75043	2.61605	3.32866	1.29362	NaN	2.21013	NaN	2.12966	2.28127	2.70693	1.98417	2.40346
2.36038	3.49007	3.13233	2.81579	3.74146	2.81734	4.39147	NaN	3.11715	1.54662	NaN	4.77228	2.52337	3.11427	2.29858	NaN	3.38813	0.315013	5.66342	2.40727	3.61897	3.31828	4.04221	3.08234	6.71728	4.80037	2.5873	3.43348	3.0865	3.0882	4.81367	NaN	3.41684	1.69532	NaN	2.76596	6.2079	2.6387	3.9669	3.6373	4.43083	5.26188	3.50144	3.1476	3.14933	4.90895	3.48447	1.72887	2.82071	0.352133
-0.0117681	-0.225129	0.112803	-0.388833	-0.00336492	0.614721	0.280338	-0.605083	-0.545785	-0.410146	0.56708	-1.50485	-0.638215	-0.578914	0.196866	1.17439	-0.239302	-0.747152	0.0165958	-0.903863	-0.353425	-0.738124	-0.26404	0.0764655	0.265387	-0.274442	-0.0118613	0.123648	-0.39191	0.67382	0.30729	-0.609872	-0.550105	-0.413392	0.621599	-0.643266	0.0181913	-0.911016	-0.356222	-0.743965	-0.26613	-0.276614	0.126095	-0.401451	0.687158	0.313372	-0.563497	-0.423456	-0.658926	-0.771398
4.89725	2.30397	6.60519	1.90359	0.770394	2.7779	5.04973	0.625372	5.00301	2.95031	-0.2451	2.33262	3.63575	2.74189	4.1378	0.900172	2.4539	2.51801	7.45668	3.48344	4.41689	3.14636	3.8341	2.20025	5.97292	7.01823	5.36807	7.24022	2.0866	3.04496	5.53522	0.685495	5.484	3.23395	-0.247039	3.9853	8.17356	3.81834	4.84153	3.44886	4.20271	7.69296	7.38353	2.1279	3.10524	5.64478	5.59255	3.29796	4.06418	2.81472
0.411907	-0.234573	-0.578866	0.385163	3.04114	-0.949348	-0.152324	0.853346	-0.713661	0.0201324	-1.33052	0.623028	0.0869313	0.0327472	-1.13254	-2.30991	-0.503278	-0.803047	1.9357	1.0351	1.14332	0.166027	-0.344448	-0.877727	1.51988	0.883866	0.451507	-0.583447	0.422193	-0.956861	-0.153529	0.935387	-0.719309	0.0220679	-1.34105	0.0952889	2.1218	1.13462	1.25324	0.181989	-0.347174	0.968841	-0.597651	0.430549	-0.980155	-0.157267	-0.736821	0.0225047	0.097175	-0.829107
0.396097	0.033657	-0.254811	0.648003	3.13195	-0.71823	0.104714	1.00033	-0.190174	0.280839	-0.698692	0.756632	0.487148	0.415262	-0.624518	-1.68782	-0.167603	0.370396	1.86844	1.26929	1.48808	0.361953	-0.0534146	-0.482865	1.73114	1.03435	0.434178	-0.256828	0.710302	-0.723914	0.114781	1.0965	-0.191679	0.307839	-0.704221	0.533983	2.04808	1.39132	1.63114	0.396751	-0.0538374	1.13379	-0.26308	0.724362	-0.741538	0.117053	-0.196345	0.313933	0.544553	0.414043
0.27883	1.11826	-0.646344	1.03086	3.75384	-0.594371	0.24238	1.80456	-0.745803	1.08299	-0.338427	0.616477	0.778919	0.0541004	-0.14489	-0.594894	-0.00583523	0.152082	0.0462613	1.49244	2.38729	0.519426	0.11195	-0.265932	NaN	0.327801	0.305637	-0.651459	1.12997	-0.599074	0.265683	1.97805	-0.751705	1.18711	-0.341105	0.853804	0.0507089	1.63593	2.61681	0.569363	0.122713	0.359315	-0.667319	1.15233	-0.613659	0.270942	-0.770005	1.21061	0.870704	0.170003
0.721849	0.470226	-0.107838	0.289246	-0.419397	-1.32088	-0.721689	1.27475	-0.455615	0.989861	-0.242095	1.08463	0.767801	0.544887	0.613199	-0.39658	-0.483753	0.871666	-0.324905	0.998377	0.894831	0.820291	-0.334136	-0.656713	0.560248	-0.165624	0.791247	-0.108691	0.317054	-1.33134	-0.7274	1.39731	-0.45922	1.08503	-0.244011	0.841618	-0.327476	1.09436	0.98086	0.899153	-0.33678	-0.166935	-0.111337	0.32333	-1.36375	-0.745108	-0.4704	1.1065	0.858277	0.974381
0.695592	0.0957231	0.676905	0.116704	0.159043	0.101326	-0.145995	0.0530051	0.26113	0.146148	0.173568	-0.0288815	-0.0239541	0.0899636	0.37015	0.495102	0.0113849	-0.0662825	0.0664937	-0.104229	0.0488369	0.0285654	0.0453562	0.260736	0.258297	0.185922	0.762467	0.741983	0.127924	0.111067	-0.14715	0.058101	0.286235	0.160199	0.190254	-0.0241436	0.0728865	-0.105054	0.0535321	0.0313116	0.0497167	0.203796	0.75667	0.130456	0.113266	-0.150733	0.291901	0.16337	-0.0247314	-0.0684334
0.724561	0.108732	0.701792	0.0848584	0.199035	0.105004	-0.129909	0.0669457	0.302071	0.116661	0.161533	-0.043734	-0.0623872	0.117468	0.355468	0.441117	-0.0419786	-0.00619828	-0.00785157	-0.112209	0.0532203	-0.0483694	0.0212456	0.231429	0.210626	0.1827	0.79422	0.769262	0.0930167	0.1151	-0.130937	0.0733818	0.331112	0.127877	0.177062	-0.062881	-0.00791371	-0.113097	0.0583369	-0.0487522	0.0232882	0.200265	0.784489	0.0948578	0.117378	-0.134125	0.337666	0.130408	-0.0644118	-0.00639943
0.401966	0.479083	0.140695	0.587029	0.228749	0.661674	0.734859	0.448969	1.13922	0.140114	0.41053	0.516926	0.0841816	0.452828	0.63991	0.787766	0.793736	0.222384	0.304675	0.227424	0.361633	0.397222	0.404814	0.782886	0.0878429	0.353906	0.440612	0.154222	0.643466	0.725287	0.805508	0.492133	1.24875	0.153584	0.449998	0.0922749	0.333967	0.249289	0.396401	0.435411	0.443733	0.387931	0.157274	0.656203	0.739643	0.821452	1.27347	0.156624	0.0941013	0.248589
-1.26345	-3.21041	-1.62494	-3.0647	-4.28552	-2.55657	-1.5765	-0.722033	-4.42813	-1.63249	-2.48524	-4.27375	-3.47637	-2.44309	-3.12055	-3.36971	-2.06355	-3.32506	0.0837036	NaN	-2.564	-2.23135	-3.55376	-3.74947	-0.475884	-3.44692	-1.27345	-1.6378	-3.08895	-2.57681	-1.58898	-0.727747	-4.46318	-1.64541	-2.50491	-3.50389	0.0917509	NaN	-2.58429	-2.24901	-3.58189	-3.4742	-1.67767	-3.16415	-2.63954	-1.62766	-4.57183	-1.68546	-3.58919	-3.43297
NaN	2.272	NaN	2.7633	1.87439	2.93362	2.45593	3.13508	2.95074	3.34794	4.06447	2.44214	2.99804	3.14644	2.14651	2.38524	2.65796	2.3443	3.74232	2.84306	3.26793	1.78715	3.48818	3.3226	3.26534	2.59955	NaN	NaN	3.02896	3.21565	2.69204	3.43649	3.23442	3.66981	4.45523	3.28628	4.1021	3.1164	3.58211	1.95897	3.82353	2.84947	NaN	3.08892	3.2793	2.74533	3.29844	3.74245	3.35132	2.62055
1.79914	0.267717	1.08676	0.490318	-0.248308	0.675748	1.28915	-0.708784	0.615636	0.351038	1.16397	0.117457	0.216213	0.388985	0.131194	0.284214	0.6456	0.417039	1.3868	0.405425	0.157565	0.612645	0.806958	0.170748	0.810502	1.24847	1.97211	1.19124	0.537457	0.740715	1.41309	-0.714393	0.674823	0.384787	1.27588	0.237	1.52013	0.444402	0.172714	0.671545	0.884539	1.36849	1.21482	0.548095	0.755376	1.44106	0.68818	0.392404	0.241691	0.466182
-1.40302	0.48152	-1.31184	-0.0729621	-1.48261	-1.73014	-1.72792	0.695214	-1.52747	0.47338	-1.01448	0.136843	0.114286	0.0961509	-0.0944185	-0.971604	-0.627961	0.0496406	-1.66535	0.873421	0.239937	0.584884	-0.680063	-1.18957	-0.554412	-0.557959	-1.41413	-1.32222	-0.0735395	-1.74384	-1.74159	0.762052	-1.53956	0.518891	-1.02251	0.125273	-1.67853	0.957392	0.263005	0.641115	-0.685445	-0.562375	-1.35441	-0.0753299	-1.78629	-1.78399	-1.57704	0.529161	0.127753	0.0554901
-1.28083	-2.38948	-1.0214	-0.422385	-1.86325	-1.46134	-1.10298	-1.6091	-3.43345	-1.67765	-3.05321	-2.74852	-3.10781	-1.6907	-2.13539	-3.65239	-2.04453	-1.98216	0.0110002	-1.54716	-1.17029	-1.43662	-2.17993	-2.45382	0.253419	-3.7453	-1.29096	-1.02949	-0.425728	-1.47291	-1.1117	-1.62183	-3.46062	-1.69092	-3.07737	-3.13241	0.0120578	-1.55941	-1.17955	-1.44799	-2.19718	-3.77494	-1.05455	-0.436092	-1.50876	-1.13877	-3.54487	-1.73209	-3.20867	-2.04649
3.07593	2.89588	1.53556	2.63838	4.54527	3.40828	3.57737	2.7197	3.53123	2.26582	3.00079	3.99985	2.87354	2.62596	4.11932	2.92186	3.1986	2.14225	2.02416	2.92727	3.25491	2.43546	3.76002	3.84254	2.64808	3.92573	3.37165	1.68318	2.89203	3.73595	3.9213	2.98118	3.87072	2.48365	3.28929	3.1498	2.21877	3.20869	3.56783	2.66961	4.12151	4.30315	1.7165	2.94927	3.8099	3.99892	3.94734	2.53281	3.21214	2.39468
-0.621888	-0.854122	0.0175763	-0.33387	-1.70565	-0.248958	0.223706	-0.117632	-0.720792	0.367679	0.485238	-1.1972	-0.52073	-0.813869	-0.17353	-0.125807	-0.261759	-0.314757	-0.696187	-0.200851	-0.238472	-0.484241	-0.40969	0.0886881	-0.579108	-0.575539	-0.62681	0.0192661	-0.336512	-0.250928	0.245214	-0.118563	-0.726497	0.403028	0.531889	-0.524851	-0.701697	-0.202441	-0.240359	-0.488073	-0.412932	-0.580094	0.0196475	-0.344705	-0.257037	0.250067	-0.744183	0.411005	-0.537629	-0.324971
-0.610104	-0.603285	-1.11956	-0.819304	-1.04282	-0.879067	-0.982385	-0.346932	-1.33156	-0.772838	-0.9581	-0.439034	-0.869382	-0.481581	-0.911803	-1.15272	-0.644553	-0.690222	-0.512016	-0.600634	-0.713985	-0.826759	-0.94919	-1.18722	-0.623671	-0.995191	-0.614933	-1.12842	-0.825788	-0.886024	-0.99016	-0.349678	-1.34209	-0.778954	-0.965682	-0.876262	-0.516068	-0.605387	-0.719636	-0.833302	-0.956702	-1.00307	-1.1559	-0.845892	-0.907594	-1.01426	-1.37477	-0.797918	-0.897594	-0.712621
-0.810105	-0.715278	-0.187974	-0.192777	-0.837376	-0.263961	-0.350434	-0.348423	0.10125	-0.351481	-0.406494	0.0147701	-0.196257	0.102656	-0.881916	-0.71429	-0.126553	-0.227857	-1.06671	-0.222129	-0.610177	-0.311339	0.178896	-0.347382	-1.12088	-0.603608	-0.816516	-0.189462	-0.194302	-0.26605	-0.353207	-0.35118	0.110984	-0.354262	-0.409711	-0.19781	-1.07516	-0.223886	-0.615006	-0.313803	0.196096	-0.608385	-0.194075	-0.199033	-0.272527	-0.361806	0.113181	-0.362887	-0.202626	-0.235251
-2.21659	-3.58526	-2.53081	-2.4776	-3.0586	-0.881889	-1.94768	-3.3512	-0.420659	-2.64141	-2.98127	-2.67902	-1.78481	-2.40004	-3.86797	-3.36798	-2.06722	-1.69909	-2.52068	-2.76294	-1.71857	-3.07791	-1.37546	-0.766213	-2.97488	-2.30828	-2.23413	-2.55084	-2.4972	-0.888868	-1.96309	-3.37772	-0.423988	-2.66231	-3.00487	-1.79894	-2.54063	-2.78481	-1.73217	-3.10227	-1.38634	-2.32655	-2.61294	-2.558	-0.910508	-2.01088	-0.43431	-2.72713	-1.84273	-1.75423
-0.706476	-0.655474	-1.46037	-1.91156	-1.04909	-1.93878	-1.79751	-0.291699	-1.65149	-1.00004	-1.74264	-0.0107517	-0.912959	-0.354253	-0.742606	-1.48289	-1.65641	-0.555947	-1.27715	-0.418623	-0.740355	-0.88037	-1.82538	-2.04077	-0.868483	-1.60941	-0.712067	-1.47192	-1.92668	-1.95413	-1.81173	-0.294008	-1.66456	-1.00795	-1.75643	-0.920184	-1.28726	-0.421936	-0.746214	-0.887337	-1.83983	-1.62215	-1.50776	-1.97359	-2.0017	-1.85584	-1.70508	-1.03249	-0.942586	-0.573989
3.42564	1.20083	0.77472	0.903152	1.45327	-0.627472	1.23858	1.47466	0.232761	0.979266	1.10915	2.03728	1.47287	0.902208	1.38138	-0.134573	0.824692	1.00759	2.16542	1.43328	1.99566	1.26677	0.47534	-0.414951	3.05715	0.69677	3.75498	0.849202	0.989981	-0.632438	1.35765	1.61644	0.255139	1.07341	1.21578	1.61447	2.3736	1.57108	2.18753	1.38856	0.521039	0.763758	0.866011	1.00958	-0.647835	1.38453	0.260189	1.09466	1.64643	1.12632
-2.7936	-3.1522	-2.01143	-2.00347	-8.69637	-0.132532	-0.772082	-1.31128	-5.23357	-3.05715	-4.18168	-4.22889	-3.82369	-1.13645	0.34354	-3.61496	-0.825436	-2.69571	1.94623	-2.45259	-1.10925	-2.97056	-2.67151	0.320356	-1.7813	-1.413	-2.8157	-2.02735	-2.01933	-0.133581	-0.778192	-1.32166	-5.27499	-3.08134	-4.21478	-3.85395	2.13335	-2.472	-1.11803	-2.99407	-2.69266	-1.42418	-2.0767	-2.06849	-0.136833	-0.797138	-5.40341	-3.15636	-3.94778	-2.78319
NaN	NaN	0.590228	1.26525	1.19431	1.08705	1.6672	0.988731	1.77155	1.16235	0.836094	0.33515	0.643923	0.72583	0.484332	NaN	1.33949	NaN	1.29292	0.768884	0.909666	1.19135	0.632851	1.44326	NaN	0.617294	NaN	0.646973	1.38689	1.19156	1.82749	1.08379	1.94187	1.2741	0.916476	0.70583	1.41722	0.842805	0.997121	1.30588	0.693694	0.676641	0.659779	1.41435	1.21514	1.86366	1.98031	1.29932	0.719801	NaN
0.382086	1.35927	0.4063	0.677328	-0.150308	-1.03078	-1.20997	1.71397	0.435301	1.73109	0.723655	2.01526	1.69129	1.72477	1.30476	-0.180205	0.229257	1.87532	-0.328016	1.56655	1.55628	1.41831	0.549611	0.247752	1.07189	1.01926	0.41882	0.445361	0.742446	-1.03894	-1.21954	1.87875	0.477151	1.89752	0.793227	1.85389	-0.330612	1.71715	1.70591	1.55467	0.602451	1.11725	0.454177	0.757142	-1.06423	-1.24923	0.486596	1.93508	1.89059	2.0963
0.330061	0.209408	-0.838873	-0.428575	0.153809	-1.07368	-0.603093	0.393764	-0.994646	0.16713	-0.293504	0.543207	0.231543	0.112902	-0.262599	-1.11755	-0.575265	0.176284	-0.0624461	0.402052	0.439602	0.200153	-0.770489	-1.00842	0.784302	-0.206367	0.361793	-0.845512	-0.431967	-1.08218	-0.607866	0.431621	-1.00252	0.183198	-0.295827	0.253803	-0.0629403	0.440706	0.481865	0.219396	-0.776586	-0.208	-0.866096	-0.442483	-1.10852	-0.622664	-1.02692	0.186824	0.258827	0.197057
0.596331	-0.0939456	0.725695	0.750566	0.68823	1.35995	0.974713	0.215943	1.0243	0.348735	0.843037	0.50314	0.697139	-0.118958	0.133091	0.387446	0.448452	0.339099	0.771128	0.170673	0.392821	0.363608	1.10118	1.06662	0.589755	0.611119	0.653662	0.795464	0.822725	1.49069	1.06842	0.236703	1.12278	0.382263	0.924087	0.764162	0.845264	0.187082	0.430587	0.398565	1.20705	0.669872	0.811209	0.83901	1.5202	1.08957	1.145	0.389829	0.779288	0.379057
-1.22467	0.28179	-0.950134	-0.040269	-0.918395	-1.00309	-0.646496	0.0292605	-0.493315	-0.0138213	-0.980152	-0.300176	-0.483061	0.473113	-0.54781	-1.3812	0.0798738	-0.508102	1.63016	0.218247	-0.166079	0.241759	-0.576114	-0.902046	1.32681	0.109294	-1.23437	-0.957653	-0.0405876	-1.01103	-0.651612	0.0320736	-0.497219	-0.0139307	-0.987909	-0.486884	1.78689	0.23923	-0.167393	0.265002	-0.580674	0.119802	-0.980967	-0.0415757	-1.03564	-0.667475	-0.509324	-0.0142699	-0.498737	-0.524591
-0.342523	0.226229	-0.354683	0.569655	-0.157195	-0.348776	0.0644209	0.299289	-0.144894	0.561377	-0.405592	0.310291	0.215164	0.083582	-0.320946	-0.279476	0.0780661	0.344723	-0.220445	0.324534	0.196615	0.571717	0.00376622	-0.139494	-0.0628204	0.2393	-0.345233	-0.35749	0.624422	-0.351536	0.0706143	0.328063	-0.146041	0.615348	-0.408802	0.23585	-0.22219	0.355734	0.215517	0.626682	0.00412831	0.262306	-0.366193	0.636782	-0.360094	0.072012	-0.149596	0.627528	0.240518	0.385344
0.0811647	-0.0581499	0.339905	-0.416621	-0.009099	0.366796	-0.0524672	-0.598846	0.326977	-1.22218	0.0037455	-0.0416831	-0.268241	0.0419106	0.0731038	0.345044	0.0402858	-0.408038	-0.720267	-0.484941	-0.351777	-0.339708	-0.0593876	0.457795	-0.445949	-0.128719	0.0889679	0.372583	-0.419918	0.40206	-0.0528824	-0.603586	0.358413	-1.23185	0.00410559	-0.270364	-0.725967	-0.488779	-0.354561	-0.342397	-0.0598576	-0.129737	0.379958	-0.430141	0.410019	-0.0541698	0.365507	-1.26184	-0.276946	-0.421279
1.86277	-2.98349	-0.0478007	-1.34392	1.43378	1.31919	0.981659	0.331609	-3.14694	-1.36909	-0.00232479	-0.622282	-1.29571	-2.37552	-1.88763	-3.54111	-2.65733	-1.95005	2.88261	-1.30364	0.351024	-0.903051	-0.362469	-1.28402	2.82522	-2.42151	2.04186	-0.0481789	-1.35456	1.44601	1.07604	0.36349	-3.17185	-1.37993	-0.00234319	-1.30597	3.15975	-1.31396	0.384772	-0.910198	-0.365338	-2.44067	-0.0493519	-1.38753	1.47464	1.09733	-3.24907	-1.41352	-1.33776	-2.01333
-1.99723	-3.37446	-2.63563	-2.61651	-2.86807	-1.51863	-1.81695	-2.86136	-1.73237	-2.38017	-2.96793	-4.37008	-3.83492	-2.74239	-3.70586	-3.13938	-2.86226	-3.01761	-1.90125	-3.3288	-1.34065	-2.8027	-2.19874	-3.17081	-3.42218	-3.60466	-2.01304	-2.65649	-2.63722	-1.53065	-1.83133	-2.88401	-1.74608	-2.399	-2.99142	-3.86527	-1.91629	-3.35514	-1.35126	-2.82488	-2.21614	-3.63318	-2.72116	-2.70142	-1.56791	-1.87591	-1.78859	-2.45741	-3.95937	-3.11553
-0.630617	0.12662	-0.674135	-2.3848	-0.658095	-1.87696	-2.44855	-0.107544	-2.40214	-0.499047	-0.865947	0.037199	-0.315861	-0.714896	-0.28711	-1.43075	-2.33566	-0.837997	-1.88227	-0.21481	-0.287713	-0.837335	-2.32111	-2.4721	-0.470684	-0.881028	-0.635608	-0.67947	-2.40367	-1.89181	-2.46792	-0.108395	-2.42115	-0.502996	-0.8728	-0.31836	-1.89717	-0.21651	-0.28999	-0.843962	-2.33948	-0.888	-0.696012	-2.46219	-1.93787	-2.528	-2.4801	-0.515242	-0.326111	-0.865192
2.57085	3.08182	3.60844	1.10319	NaN	2.04238	2.55183	1.77849	NaN	2.19937	4.04341	NaN	2.20348	NaN	0.360682	2.87727	2.55616	1.73912	3.10874	NaN	2.57542	2.6206	NaN	0.683363	2.94429	NaN	2.81801	3.95536	1.20925	2.23873	2.79716	1.94947	NaN	2.41082	4.43215	2.41532	3.40762	NaN	2.82302	2.87255	NaN	NaN	4.03365	1.23319	2.28304	2.85253	NaN	2.45854	2.46313	1.94405
-0.44928	-0.0129565	-0.00830534	-0.0769574	0.070478	-0.000994346	-0.115686	-0.141132	0.162802	0.0435541	0.377029	-0.0953793	0.013811	0.183387	0.0569598	-0.159769	-0.104179	-0.0579125	-0.298475	-0.0191148	-0.200929	-0.27014	0.169523	-0.314589	-0.209908	-0.0442965	-0.452836	-0.00837107	-0.0775665	-0.00100221	-0.116601	-0.142248	0.178454	0.0477413	0.413277	0.0151388	-0.300837	-0.0192661	-0.20252	-0.272278	0.185821	-0.0446471	-0.00857486	-0.0794548	-0.00102661	-0.11944	0.181986	0.0486863	0.0154385	-0.0597918
-0.0393191	0.634028	-0.401992	0.801728	-0.197259	-0.695302	-0.467703	1.2935	0.119762	1.18033	0.540879	0.701909	0.905178	0.552362	0.307095	-0.633765	0.096825	0.978471	0.272694	0.836116	0.981542	0.865363	0.406253	-0.113266	-0.0146857	0.293204	-0.0396303	-0.405174	0.878807	-0.700805	-0.471405	1.41786	0.131276	1.2938	0.592879	0.992202	0.298911	0.9165	1.07591	0.948559	0.44531	0.321392	-0.415038	0.896202	-0.717866	-0.482881	0.133874	1.31941	1.01184	1.09377
-1.24308	-1.38672	-1.73751	-2.46481	-1.34743	-2.38606	-2.34387	-1.25344	-2.61343	-1.45744	-2.17149	-1.12348	-1.16969	-1.99014	-1.89799	-2.35737	-2.42412	-1.33836	-1.96369	-0.796565	-1.2414	-1.68293	-2.55683	-2.76986	-1.25715	-1.93793	-1.25292	-1.75126	-2.48432	-2.40494	-2.36242	-1.26336	-2.63411	-1.46898	-2.18867	-1.17895	-1.97923	-0.802869	-1.25122	-1.69625	-2.57707	-1.95327	-1.79389	-2.5448	-2.46349	-2.41993	-2.69824	-1.50474	-1.20765	-1.3818
NaN	-2.33654	-2.32509	0.732113	-3.20641	NaN	-0.297009	-1.00472	-2.12637	0.244974	-3.82923	-2.38181	-1.10174	-1.82158	-2.74638	NaN	-1.32414	-0.284643	-1.22297	-0.280695	-1.53255	0.56601	-0.341786	-1.04512	-2.4617	-2.16645	NaN	-2.34349	0.802499	NaN	-0.29936	-1.01267	-2.14319	0.268526	-3.85954	-1.11046	-1.23264	-0.282916	-1.54468	0.620426	-0.344491	-2.1836	-2.40054	0.818384	NaN	-0.306648	-2.19537	0.273841	-1.13749	-0.29388
0.98084	0.96147	0.542867	0.934966	0.672429	0.67033	0.995141	0.88956	1.67212	0.476804	0.800079	1.16431	0.467345	0.968944	1.09169	1.39036	1.38695	0.439298	1.04757	NaN	0.522425	0.382663	0.557277	1.82776	0.806472	0.693764	1.07514	0.595058	1.02485	0.734776	1.09081	0.975082	1.83288	0.522644	0.876998	0.512276	1.14828	NaN	0.572651	0.419453	0.610854	0.760463	0.606837	1.04514	0.74932	1.11241	1.86916	0.53299	0.522416	0.491064
1.2466	1.02597	1.34808	0.0125044	0.84525	-0.464508	-0.890834	1.14893	-0.367085	1.33625	0.682541	0.946471	1.39757	1.38509	1.60063	0.895002	-0.285442	1.37299	-0.778501	1.0352	1.41744	0.652271	0.0652839	-0.290472	0.49846	0.880258	1.36645	1.47768	0.0137066	-0.468184	-0.897884	1.25939	-0.36999	1.46471	0.74816	1.53193	-0.784662	1.13473	1.55371	0.714981	0.0715603	0.964886	1.50693	0.0139779	-0.479582	-0.919743	-0.378997	1.4937	1.56226	1.53478
-1.17107	3.30857	-0.338587	1.9398	-1.82635	-0.466037	0.261624	1.55192	2.55337	3.08058	0.693777	2.99278	3.1105	4.2417	2.96402	0.918663	2.58676	3.60307	1.64725	3.08259	3.45932	2.81325	2.79071	2.54028	2.05795	2.70505	-1.18034	-0.341266	2.12629	-0.469725	0.286777	1.70112	2.79885	3.37675	0.760477	3.40954	1.80562	3.37895	3.7919	3.08371	3.05901	2.96511	-0.349574	2.16838	-0.48116	0.292453	2.85425	3.44359	3.47703	4.02764
-0.399109	0.7141	-0.680931	-0.135382	0.229606	-1.6082	-1.72451	1.13571	-0.611762	0.736385	-0.734763	1.68624	0.520731	1.21488	0.401591	-0.388856	-0.088702	0.925189	-0.526815	1.13182	0.612516	0.642182	-0.447222	-0.947824	0.856714	0.403842	-0.402268	-0.686319	-0.136453	-1.62093	-1.73815	1.24489	-0.616603	0.807181	-0.740578	0.570794	-0.530984	1.24063	0.671404	0.703921	-0.450761	0.442667	-0.703028	-0.139775	-1.66039	-1.78047	-0.631615	0.823159	0.582092	1.03421
-1.64398	-0.846175	-0.822876	-0.256979	-0.857634	-0.41286	-0.481631	-0.486065	-0.123088	-0.684046	-0.900716	-0.440437	-0.603378	0.0428965	-1.10837	-0.771943	-0.133461	-0.428203	-0.802375	-0.541706	-0.936865	-0.407044	0.00366856	-0.743339	-0.886728	-0.979685	-1.65699	-0.829388	-0.259013	-0.416128	-0.485442	-0.489912	-0.124062	-0.689459	-0.907844	-0.608154	-0.808725	-0.545993	-0.944279	-0.410265	0.00402126	-0.987438	-0.84958	-0.265319	-0.426258	-0.49726	-0.127082	-0.706244	-0.622959	-0.442099
0.288226	-0.154504	0.356662	-0.193836	-0.180535	0.291999	0.196859	-0.457255	0.188298	-0.243551	0.20185	-0.111113	-0.270671	-0.0650031	0.144581	0.376486	0.113615	-0.36219	0.287494	-0.408869	-0.305113	-0.352949	0.138589	0.0444832	0.156079	-0.111359	0.315936	0.390951	-0.195369	0.320071	0.215785	-0.460874	0.206401	-0.245478	0.221256	-0.272813	0.315134	-0.412105	-0.307527	-0.355742	0.151913	-0.11224	0.39869	-0.200126	0.326407	0.220056	0.210487	-0.251455	-0.279455	-0.373943
-0.404249	-0.344096	-0.478031	-0.721538	-0.706819	-0.605527	-0.616032	-0.0308034	-0.808336	-0.160223	-0.672326	0.324348	-0.288031	-0.110731	-0.607735	-0.919249	-0.567618	0.261594	-0.854529	0.0228488	-0.366666	-0.105972	-0.611029	-0.816329	-0.406913	-0.472998	-0.407448	-0.481814	-0.727248	-0.610319	-0.620907	-0.0310472	-0.814733	-0.161491	-0.677647	-0.29031	-0.861291	0.0250455	-0.369568	-0.106811	-0.615865	-0.476741	-0.493544	-0.744953	-0.625177	-0.636023	-0.834567	-0.165423	-0.297378	0.29242
0.652411	0.857624	0.48879	0.806221	0.475265	0.813587	0.983428	0.662602	1.35221	0.546341	1.03702	0.925244	0.43073	0.833816	1.12838	1.2609	1.37141	0.56327	0.681739	0.380055	0.551649	0.628738	0.597582	1.2571	0.649786	0.77154	0.715134	0.535782	0.883731	0.891805	1.07797	0.726305	1.48221	0.598866	1.13672	0.47214	0.747281	0.416594	0.604684	0.689185	0.655034	0.845716	0.546387	0.901223	0.909458	1.09931	1.51155	0.61072	0.481486	0.629644
0.817084	0.582254	1.56478	0.177393	-0.508938	0.280459	-0.0883501	0.456785	0.715404	0.964008	0.682917	0.345676	0.930785	0.996251	0.834835	0.533139	0.69352	0.834778	-0.354084	-0.221135	0.497613	0.11585	0.449668	0.666266	0.136269	0.25278	0.895638	1.71522	0.194448	0.307422	-0.0890493	0.5007	0.784182	1.05669	0.748572	1.02027	-0.356886	-0.222885	0.545454	0.126987	0.492899	0.277082	1.74917	0.198297	0.313507	-0.0912172	0.799705	1.0776	1.04047	0.933145
0.651835	-0.0431384	0.652982	0.0444248	-0.0758064	0.428326	0.309387	-0.262338	0.146817	-0.198986	0.51475	-0.273501	-0.279148	-0.0273938	0.0999797	0.571346	0.282739	-0.228526	0.126874	-0.319314	-0.250363	-0.236074	0.0705318	0.351975	0.265741	-0.0923234	0.714502	0.71576	0.0486958	0.469505	0.339132	-0.264415	0.160932	-0.200561	0.564238	-0.281357	0.139072	-0.321841	-0.252344	-0.237942	0.0773127	-0.093054	0.729927	0.0496597	0.478798	0.345844	0.164118	-0.205443	-0.288207	-0.235942
-0.438968	-0.167169	-0.677931	-0.625455	-0.348726	-0.831321	-0.85724	-0.411913	-0.988329	-0.521821	-1.09564	-0.514925	-0.578806	-0.420958	-0.604653	-1.1005	-0.813408	-0.631129	-0.712921	-0.509861	-0.481574	-0.73766	-1.01429	-0.839723	-0.515148	-0.494357	-0.442442	-0.683296	-0.630405	-0.8379	-0.864024	-0.415172	-0.99615	-0.52595	-1.10431	-0.583387	-0.718563	-0.513896	-0.485385	-0.743498	-1.02231	-0.498269	-0.699931	-0.645752	-0.858299	-0.885058	-1.0204	-0.538755	-0.597589	-0.65161
0.423512	0.345688	-0.121531	0.547149	0.605898	0.989159	0.7115	0.276785	0.566691	0.403386	0.575337	0.53697	0.228363	0.504613	0.63197	0.775144	1.02385	0.193597	0.763358	0.310734	0.286712	0.410677	0.832203	0.76252	0.618224	0.370001	0.464229	-0.122493	0.599752	1.08426	0.779904	0.303396	0.621172	0.442168	0.63065	0.250318	0.836748	0.340608	0.314276	0.450159	0.912211	0.405573	-0.125475	0.611624	1.10572	0.795341	0.633468	0.45092	0.255273	0.216409
0.209788	0.455977	0.234319	-0.664569	0.178754	-1.1247	-1.61175	1.33721	-1.50125	0.086038	0.300538	1.51114	-0.0498302	-0.983847	-0.149819	-0.896354	-1.95304	0.541312	-1.72877	0.975075	0.421185	0.134363	-1.00167	-1.35111	0.218514	-0.296702	0.229957	0.256846	-0.669828	-1.1336	-1.6245	1.46577	-1.51313	0.0943097	0.329432	-0.0502245	-1.74246	1.06882	0.461678	0.14728	-1.00959	-0.29905	0.26193	-0.686135	-1.1612	-1.66405	-1.54996	0.0961765	-0.0514472	0.605099
-4.09536	-0.159499	-1.36559	-1.44576	-1.39612	-1.06284	-0.50075	-0.333699	-0.838771	-0.840053	-2.70823	-3.47468	-1.13409	1.02934	0.266944	0.491367	1.06215	-1.04436	0.350375	-1.50185	-1.89511	-0.646179	-0.722121	-1.0145	-1.78811	0.243447	-4.12777	-1.3764	-1.4572	-1.07125	-0.504713	-0.33634	-0.845409	-0.846701	-2.72966	-1.14307	0.38406	-1.51373	-1.9101	-0.651293	-0.727835	0.266852	-1.40991	-1.49268	-1.09733	-0.517	-0.86599	-0.867314	-1.1709	-1.07825
1.42575	1.77272	0.978274	0.91285	0.850634	-0.294667	-0.166126	1.65632	0.950573	1.58126	1.36583	1.69805	1.80694	1.41331	1.56141	0.721671	0.554484	1.76505	1.41523	1.75234	1.60799	1.76032	0.919697	0.427875	2.4852	1.64013	1.56282	1.07233	1.00061	-0.296999	-0.167441	1.81555	1.04196	1.73328	1.49714	1.98066	1.55129	1.92081	1.76259	1.92956	1.00812	1.79781	1.09355	1.02042	-0.30423	-0.171517	1.06259	1.76759	2.01987	1.97304
-0.254208	-0.3617	-1.39616	-0.983347	0.0496052	-1.29914	-1.19158	-0.311198	-1.27657	-0.504328	-1.05978	-0.294907	-0.349436	-0.339704	-0.650959	-1.16566	-0.818401	-0.466091	-0.664979	-0.251013	-0.297757	-0.795164	-1.30057	-1.26297	-0.430526	-0.810562	-0.25622	-1.40721	-0.991129	-1.30942	-1.20101	-0.313661	-1.28667	-0.508319	-1.06817	-0.352201	-0.670242	-0.253	-0.300113	-0.801457	-1.31086	-0.816976	-1.44146	-1.01526	-1.3413	-1.23025	-1.318	-0.520694	-0.360775	-0.481217
2.18048	0.540671	2.41724	0.865961	1.64112	2.14628	1.90005	0.966805	1.29753	0.471671	0.670633	-1.12871	2.07019	0.590496	0.648658	0.358673	1.01864	0.983404	2.46419	1.33119	1.26444	1.51937	1.68175	1.26387	1.19474	2.87447	2.39011	2.64963	0.949215	2.35262	2.08272	1.05975	1.42228	0.517018	0.735108	2.26921	2.7011	1.45917	1.386	1.66544	1.84343	3.15082	2.70208	0.968004	2.39919	2.12394	1.45043	0.527252	2.31413	1.09929
NaN	-0.300117	0.657683	0.612956	NaN	-0.150231	NaN	0.115086	0.613735	-0.0555898	0.128898	0.269792	0.601056	0.545244	-0.149225	0.0174112	0.911615	0.365094	0.942525	0.197205	-0.103251	0.589358	0.612643	0.478465	0.623395	0.00350868	NaN	0.720912	0.671886	-0.151419	NaN	0.12615	0.672739	-0.0560298	0.14129	0.658842	1.03314	0.216165	-0.104068	0.646018	0.671543	0.00384601	0.735182	0.685185	-0.155106	NaN	0.686055	-0.0573938	0.671883	0.408116
2.30993	1.45944	1.26818	1.94038	0.911217	1.17529	2.0004	0.814191	2.95255	1.54976	0.883017	0.961564	1.96875	2.5475	1.47053	0.790672	3.36683	1.22994	3.03232	1.4901	1.2554	2.07447	1.96286	2.23655	2.90504	2.69558	2.53201	1.3901	2.12693	1.28828	2.19272	0.892468	3.23641	1.69876	0.96791	2.15802	3.32385	1.63336	1.37609	2.27391	2.15157	2.95473	1.41762	2.16903	1.31378	2.23612	3.30047	1.73238	2.20074	1.37487
-0.571192	0.0996186	-0.808846	-0.706998	-2.22706	-1.8486	-1.25556	0.475318	-0.654297	-0.319355	-0.814915	0.618125	-0.292528	0.273302	-0.459676	-0.897438	-0.528053	0.195767	-0.734372	0.0632431	-0.29723	-0.24269	-0.790708	-1.11835	-0.370762	-0.739952	-0.575712	-0.815248	-0.712593	-1.86323	-1.26549	0.521015	-0.659475	-0.321882	-0.821364	-0.294843	-0.740184	0.0693233	-0.299582	-0.24461	-0.796966	-0.745808	-0.835095	-0.729941	-1.90859	-1.2963	-0.67553	-0.329719	-0.302021	0.218835
-0.632528	0.059054	-0.503753	-1.59907	-0.535332	-1.4586	-1.45128	-0.377665	-1.69274	0.0707236	-0.633198	0.212457	0.11302	-0.432876	-0.35258	-1.18236	-2.20598	0.0310169	-1.41029	0.0147595	0.226943	-0.232754	-1.52175	-1.74384	-0.19675	-0.712747	-0.637534	-0.507739	-1.61172	-1.47014	-1.46277	-0.380654	-1.70614	0.077523	-0.63821	0.123885	-1.42145	0.0161785	0.248761	-0.234596	-1.53379	-0.718388	-0.5201	-1.65096	-1.50593	-1.49838	-1.74767	0.0790575	0.126337	0.0346718
-0.32979	0.410996	-0.913236	0.449652	0.292137	-0.918887	-0.579777	0.83803	-0.532953	0.952117	-0.245957	-0.11198	0.500448	0.565512	0.220524	-0.665442	0.0612507	0.54983	0.30277	0.65731	0.602914	0.475422	-0.198425	-0.216434	1.04188	0.126953	-0.3324	-0.920463	0.492882	-0.926159	-0.584366	0.918598	-0.537171	1.04365	-0.247904	0.548562	0.331878	0.720504	0.660878	0.52113	-0.199996	0.139158	-0.942871	0.502638	-0.948706	-0.598592	-0.550248	1.06431	0.55942	0.61462
-1.36298	-0.723453	-1.24141	-2.42798	-1.11197	-0.958148	-1.39921	-1.121	-2.13915	-1.44823	-1.54978	-0.996697	-0.91164	-1.19915	-1.33657	-1.72777	-1.81393	-1.20675	-1.79296	-0.981996	-0.892726	-1.49751	-1.74581	-1.98015	-1.21795	-1.99756	-1.37377	-1.25124	-2.4472	-0.965731	-1.41028	-1.12987	-2.15608	-1.45969	-1.56205	-0.918855	-1.80715	-0.989767	-0.899791	-1.50936	-1.75962	-2.01337	-1.2817	-2.50677	-0.989242	-1.44461	-2.20856	-1.49523	-0.941224	-1.24591
[truncated: 3,723 more rows]
[truncated: 28 more columns]

## Sheet: Significant proteins (HSD)
REL_F	RELAPSE	REL_F_CN	RELAPSE_CN	REL_F_NPM1_MUT	RELAPSE_NPM1_MUT	GOBP name	GOMF name	GOCC name	KEGG name	ANOVA Significant	Peptides	Razor + unique peptides	Unique peptides	Sequence coverage [%]	Unique + razor sequence coverage [%]	Unique sequence coverage [%]	Mol. weight [kDa]	Q-value	Score	Intensity	Intensity L	Intensity H	ANOVA p value	Protein IDs	Majority protein IDs	Protein names	Gene names	id	Significant pairs
[truncated: 850 more rows]
