# Supplementary material for: High Mitochondrial Protein Expression as a Potential Predictor of Relapse Risk in Acute Myeloid Leukemia Patients with the Monocytic FAB Subtypes M4 and M5
Source: Cancers (Basel). 2023 Dec 19;16(1):8. doi: 10.3390/cancers16010008 (PMC10778527; doi:10.3390/cancers16010008)
Supplement: Supplementary file 1 [file cancers-16-00008-s001.zip › Supplementary file S6_Quantitative values BID.xlsx]

## Sheet: Details
Quantitative values of BID across the comparisons between the different subgroups:
REL_M4/5_all vs REL_F_M4/5_all
REL_M4/5_mut vs REL_F_M4/5_mut
REL_M4/5_CN vs REL_F_M4/5_CN
Fold change (FC) is calculated as a median ratio

## Sheet: Quantitative values
M4/5_all
P10	P13	P14	P24	P29	P31	P36	P42	P43	P44	P46	P47	P49	P53	P11	P17	P18	P2	P22	P23	P34	P37	P45	P50	P51	P52
REL_F	REL_F	REL_F	REL_F	REL_F	REL_F	REL_F	REL_F	REL_F	REL_F	REL_F	REL_F	REL_F	REL_F	REL	REL	REL	REL	REL	REL	REL	REL	REL	REL	REL	REL	GOBP name	GOMF name	GOCC name	KEGG name	ANOVA Significant	ANOVA p value	Protein IDs	Majority protein IDs	Protein names	Gene names	RELAPSE	REL_F	FC RELAPSE/REL_F
-0.230303	-0.457687	-0.770148	0.988088	-0.51614	0.441338	0.501743	-1.15816	-1.40538	0.988138	0.834423	0.821653	0.647003	0.206066	0.241411	-0.414394	-1.46703	-1.7355	0.501461	-1.02241	0.872349	-0.082592	-1.42482	-0.816945	-1.04967	0.153305	activation of caspase activity;anatomical structure development;apoptosis;apoptotic mitochondrial changes;biological regulation;brain development;cell death;cellular component assembly;cellular component organization;cellular component organization at cellular level;cellular component organization or biogenesis;cellular component organization or biogenesis at cellular level;cellular process;cellu…	binding;cytokine receptor binding;death receptor binding;protein binding;receptor binding;tumor necrosis factor receptor superfamily binding	cell part;cytoplasmic part;cytosol;extracellular membrane-bounded organelle;extracellular organelle;extracellular region part;extracellular vesicular exosome;integral to membrane;integral to mitochondrial membrane;integral to organelle membrane;intracellular membrane-bounded organelle;intracellular organelle;intracellular organelle part;intracellular part;intrinsic to membrane;intrinsic to organe…	Alzheimer's disease;Amyotrophic lateral sclerosis (ALS);Apoptosis;ko05152;Natural killer cell mediated cytotoxicity;p53 signaling pathway;Pathways in cancer;Viral myocarditis	+	0.0305899	P55957;P55957-2;P55957-4;P55957-3	P55957;P55957-2;P55957-4	BH3-interacting domain death agonist;BH3-interacting domain death agonist p15;BH3-interacting domain death agonist p13;BH3-interacting domain death agonist p11	BID	-0.61567	0.323702	-0.939372
M4/5_mut
P13_2	P14_2	P24_2	P44_2	P46_2	P47_2	P49_2	P53_2	P18_2	P2_2	P23_2	P34_2	P51_2
REL_F_mut	REL_F_mut	REL_F_mut	REL_F_mut	REL_F_mut	REL_F_mut	REL_F_mut	REL_F_mut	REL_mut	REL_mut	REL_mut	REL_mut	REL_mut
-0.472539	-0.79514	1.10452	1.10458	0.932749	0.918474	0.723244	0.230348	-1.51464	-1.79182	-1.05559	0.975144	-1.08373														activation of caspase activity;anatomical structure development;apoptosis;apoptotic mitochondrial changes;biological regulation;brain development;cell death;cellular component assembly;cellular component organization;cellular component organization at cellular level;cellular component organization or biogenesis;cellular component organization or biogenesis at cellular level;cellular process;cellu…	binding;cytokine receptor binding;death receptor binding;protein binding;receptor binding;tumor necrosis factor receptor superfamily binding	cell part;cytoplasmic part;cytosol;extracellular membrane-bounded organelle;extracellular organelle;extracellular region part;extracellular vesicular exosome;integral to membrane;integral to mitochondrial membrane;integral to organelle membrane;intracellular membrane-bounded organelle;intracellular organelle;intracellular organelle part;intracellular part;intrinsic to membrane;intrinsic to organe…	Alzheimer's disease;Amyotrophic lateral sclerosis (ALS);Apoptosis;ko05152;Natural killer cell mediated cytotoxicity;p53 signaling pathway;Pathways in cancer;Viral myocarditis	+	0.0305899	P55957;P55957-2;P55957-4;P55957-3	P55957;P55957-2;P55957-4	BH3-interacting domain death agonist;BH3-interacting domain death agonist p15;BH3-interacting domain death agonist p13;BH3-interacting domain death agonist p11	BID	-1.08373	0.820859	-1.90459
M4/5_CN
P10_1	P13_1	P14_1	P24_1	P29_1	P46_1	P47_1	P49_1	P53_1	P18_1	P2_1	P22_1	P23_1	P34_1	P45_1	P50_1
REL_F_CN	REL_F_CN	REL_F_CN	REL_F_CN	REL_F_CN	REL_F_CN	REL_F_CN	REL_F_CN	REL_F_CN	REL_CN	REL_CN	REL_CN	REL_CN	REL_CN	REL_CN	REL_CN
-0.232126	-0.461309	-0.776243	1.08308	-0.520225	0.914644	0.900646	0.709206	0.225877	-1.47864	-1.74923	0.549671	-1.0305	0.956217	-1.4361	-0.823411											activation of caspase activity;anatomical structure development;apoptosis;apoptotic mitochondrial changes;biological regulation;brain development;cell death;cellular component assembly;cellular component organization;cellular component organization at cellular level;cellular component organization or biogenesis;cellular component organization or biogenesis at cellular level;cellular process;cellu…	binding;cytokine receptor binding;death receptor binding;protein binding;receptor binding;tumor necrosis factor receptor superfamily binding	cell part;cytoplasmic part;cytosol;extracellular membrane-bounded organelle;extracellular organelle;extracellular region part;extracellular vesicular exosome;integral to membrane;integral to mitochondrial membrane;integral to organelle membrane;intracellular membrane-bounded organelle;intracellular organelle;intracellular organelle part;intracellular part;intrinsic to membrane;intrinsic to organe…	Alzheimer's disease;Amyotrophic lateral sclerosis (ALS);Apoptosis;ko05152;Natural killer cell mediated cytotoxicity;p53 signaling pathway;Pathways in cancer;Viral myocarditis	+	0.0305899	P55957;P55957-2;P55957-4;P55957-3	P55957;P55957-2;P55957-4	BH3-interacting domain death agonist;BH3-interacting domain death agonist p15;BH3-interacting domain death agonist p13;BH3-interacting domain death agonist p11	BID	-1.0305	0.225877	-1.25638
